# Supplementary material for: A gut microbial signature for combination immune checkpoint blockade across cancer types
Source: Nat Med. 2024 Mar 1;30(3):797–809. doi: 10.1038/s41591-024-02823-z (PMC10957475; doi:10.1038/s41591-024-02823-z)
Supplement: Supplementary file 3 — Supplementary Tables 1–19. [file 41591_2024_2823_MOESM3_ESM.xlsx]

## Sheet: TOC
Table of contents
Supp. table number	Sheet name:	Description:	Source data for figure:
1	microbiome_evaluability	Clinical characteristics (metadata) of microbiome evaluable (n=106) versus missing (n=14) patients. Two-sided p-value by either: Mann-Whitney U test (for numerical metadata), Chi-squared test (for categorical metadata).
2	histology_cohorts	Clinical characteristics (metadata) of microbiome evaluable patients (n=106) stratified by patient’s histology cohort. Two-sided p-value by either: Kruskall-Wallis test (for numerical metadata), Chi-squared test (for categorical metadata).
3	patient_metadata	Patient-level clinical / technical metadata.	Fig 1b,c,d, Ext Fig 1a,b,c, Fig 2a
4	reads_qc	Paired-end reads per sample (lane ID and sample ID), detailing reads removed at each filtering step, and ultimately 'used' for taxonomic abundance estimation.	Supp Fig 1
5	strain_abundances	Used' paired-end reads mapped to each strain genome after (all QC / filtering).	Fig 1e,f, Ext Fig 1d,e, Fig 3c
6	ca209-538_permanova	PERMANOVA (9999 permutations) test results (two-sided p-value and R^2) for association between metadata and microbiome strain beta-diversity (by Aitchison's distance) in the CA209-538 cohort. Categorical variables also dichotomised using one-hot encoding.	Ext Fig 1d
7	moving_pfs_permanova	progression-free survival (PFS) proportion (PFS_prop) and PERMANOVA (999 permutations) test results (two-sided p-value and R^2) for association between landmark PFS at monthly intervals, (PFS_months) and microbiome strain beta-diversity (by Aitchison's distance).	Ext Fig 1f
8	metadata_and_clr_abundances	Patient-level metadata (clinical c__, technical e__) and clr-transformed taxonomic abundances at different phlogenetic ranks (family f__, genus g__, species s__, strain t__).	Fig 2b,c, Ext Fig 2b
9	hyperparam_tuning_all	Hyperparameter tuning results for different feature sets (feats, by prefix) using random forest (rf) classifiers and area-under-curve test scoring averaged across 20-repeated 5-fold cross-validation (100 splits).	Fig 2b
10	strain_top22_acetylcoa_pwy	Predicted acetyl coa pathway gene presence/absence for MARC22 strains	Fig 3c
11	sample_acetylcoa_pwy	Sample-wise butyrate acetyl-CoA pathway gene abundances	Fig 3b
12	strain_importance	Strain-RvsP pipeline feature importances (mean and standard deviation) computed using TreeSHAP.	Ext Fig 3a,b
13	strain_top22_metab_pwys	Gapseq metabolic pathway predicted presence/absence for MARC22 strains.	Ext Fig 3d
14	ma_pairwise_traintest_AUCs	Mean AUC scores (after 100 repeats to account for stochasticity) of RF strain-RvsP classifiers trained on the first named cohort, and tested on the second. Cohort suffixes denote ICB regimen.	Fig 4e
15	metaanalysis_permanova	PERMANOVA (9999 permutations) test results (two-sided p-value and R^2) for association between metadata and strain beta-diversity in the meta-analysis cohort. Categorical variables also dichotomised using one-hot encoding. BH_qval= Benjamini-Hochberg adjusted two-sided PERMANOVA p-value. Bd_pval= group dispersion ('betadisper') p-value.	Ext Fig 4a
16	strain_taxonomy_quality	Taxonomy, and checkM2 genome completeness + contamination for all 1397 strains utilised in our custom read-mapping reference library.
17	lit_review	Summary of identified published cohorts of baseline gut microbiome samples for patients initiating ICB (anti-PD(L)-1 and/or anti-CTLA-4) therapy. Details those included in our meta-analysis, and reason for exclusion if relevant.
18	storms_checklist	completed STORMS checklist v1.03

## Sheet: microbiome_evaluability
Microbiome evaluable:	FALSE	TRUE	p-value
	(N=14)	(N=106)
BOR
CR	1 (7.1%)	4 (3.8%)	0.97
PR	3 (21.4%)	22 (20.8%)
SD	4 (28.6%)	29 (27.4%)
PD	3 (21.4%)	30 (28.3%)
cPD	3 (21.4%)	21 (19.8%)
Histology cohort
GYN	7 (50.0%)	36 (34.0%)	0.44
NEN	4 (28.6%)	32 (30.2%)
UGB	3 (21.4%)	38 (35.8%)
# prior systemic therapies
Mean (SD)	2.14 (1.56)	1.73 (1.28)	0.31
Median [Min, Max]	2 [0, 6]	1 [0, 5]
Measurable tumour (mm)
Mean (SD)	92.9 (51.4)	87.7 (64.6)	0.32
Median [Min, Max]	87.5 [35.0, 237]	64.0 [11.0, 344]
Age (years)
Mean (SD)	52.7 (18.9)	58.2 (13.9)	0.35
Median [Min, Max]	53.5 [20.0, 81.0]	60.5 [20.0, 82.0]
Sex
Female	12 (85.7%)	69 (65.1%)	0.21
Male	2 (14.3%)	37 (34.9%)
Site
AUS	4 (28.6%)	22 (20.8%)	0.0093
BLA	7 (50.0%)	16 (15.1%)
MON	3 (21.4%)	30 (28.3%)
BMO	0 (0%)	9 (8.5%)
PMC	0 (0%)	29 (27.4%)
Season
autumn	4 (28.6%)	46 (43.4%)	0.26
spring	3 (21.4%)	15 (14.2%)
summer	2 (14.3%)	27 (25.5%)
winter	5 (35.7%)	18 (17.0%)
BMI (kg/m^2)
Mean (SD)	23.7 (4.91)	27.0 (5.58)	0.047
Median [Min, Max]	25.5 [16.0, 31.6]	26.0 [18.6, 48.2]
PPIs (<8wks)
Yes	2 (14.3%)	41 (38.7%)	0.14
No	12 (85.7%)	65 (61.3%)
Antibiotics (<8wks)
Yes	1 (7.1%)	9 (8.5%)	1
No	13 (92.9%)	97 (91.5%)
Platelets (x10^9/L)
Mean (SD)	323 (134)	269 (107)	0.19
Median [Min, Max]	302 [192, 641]	264 [62.0, 603]
Albumin (g/L)
Mean (SD)	36.1 (5.64)	34.7 (5.05)	0.61
Median [Min, Max]	36.0 [29.0, 46.0]	36.0 [20.0, 44.0]
NLR
Mean (SD)	2.94 (1.64)	4.81 (7.73)	0.23
Median [Min, Max]	2.63 [0.810, 6.86]	3.09 [0.960, 66.0]
LDH (U/L)
Mean (SD)	252 (89.2)	336 (353)	0.42
Median [Min, Max]	244 [153, 511]	249 [128, 3440]
Abbreviations: BOR = best overall response, CR = complete response, PR = partial response, SD = stable disease, PD = progressive disease, cPD = clinical progressive disease, AUS = Austin Hospital (Melbourne), BLA = Blacktown Hospital (Sydney), BMO = Border Medical Oncology (Albury), MON = Monash Hospital (Melbourne), PMC = Peter MacCallum Cancer Centre (Melbourne), PPIs = proton-pump inhibitors, …

## Sheet: histology_cohorts
Histology cohort:	GYN	NEN	UGB	p-value
	(N=36)	(N=32)	(N=38)
BOR
CR	2 (5.6%)	2 (6.3%)	0 (0%)	0.18
PR	7 (19.4%)	6 (18.8%)	9 (23.7%)
SD	9 (25.0%)	14 (43.8%)	6 (15.8%)
PD	12 (33.3%)	5 (15.6%)	13 (34.2%)
NE	6 (16.7%)	5 (15.6%)	10 (26.3%)
Measurable tumour (mm)
Mean (SD)	87.4 (71.5)	91.6 (52.9)	84.7 (68.1)	0.33
Median [Min, Max]	53.0 [17.0, 325]	76.5 [22.0, 220]	60.5 [11.0, 344]
Age (years)
Mean (SD)	57.4 (12.3)	54.8 (17.0)	61.9 (11.7)	0.13
Median [Min, Max]	58.5 [26.0, 76.0]	57.5 [20.0, 82.0]	64.5 [37.0, 81.0]
Sex
Female	36 (100%)	15 (46.9%)	18 (47.4%)	<1e-05
Male	0 (0%)	17 (53.1%)	20 (52.6%)
Site
AUS	9 (25.0%)	5 (15.6%)	8 (21.1%)	0.15
BLA	7 (19.4%)	3 (9.4%)	6 (15.8%)
MON	9 (25.0%)	11 (34.4%)	10 (26.3%)
PMC	11 (30.6%)	11 (34.4%)	7 (18.4%)
BMO	0 (0%)	2 (6.3%)	7 (18.4%)
Season
autumn	10 (27.8%)	12 (37.5%)	24 (63.2%)	0.00054
spring	2 (5.6%)	8 (25.0%)	5 (13.2%)
summer	12 (33.3%)	6 (18.8%)	9 (23.7%)
winter	12 (33.3%)	6 (18.8%)	0 (0%)
BMI (kg/m^2)
Mean (SD)	28.1 (5.61)	26.7 (5.91)	26.2 (5.24)	0.27
Median [Min, Max]	28.7 [18.6, 38.0]	25.5 [18.9, 48.2]	25.4 [18.8, 38.2]
PPIs (<8wks)
Yes	9 (25.0%)	12 (37.5%)	20 (52.6%)	0.05
No	27 (75.0%)	20 (62.5%)	18 (47.4%)
Antibiotics (<8wks)
Yes	2 (5.6%)	4 (12.5%)	3 (7.9%)	0.58
No	34 (94.4%)	28 (87.5%)	35 (92.1%)
Platelets (x10^9/L)
Mean (SD)	303 (111)	238 (92.9)	263 (108)	0.05
Median [Min, Max]	297 [151, 603]	239 [62.0, 421]	247 [100, 575]
Albumin (g/L)
Mean (SD)	34.6 (4.40)	36.7 (4.14)	33.2 (5.81)	0.061
Median [Min, Max]	35.5 [21.0, 41.0]	37.0 [24.0, 44.0]	35.5 [20.0, 42.0]
NLR
Mean (SD)	3.57 (2.49)	3.77 (2.43)	6.85 (12.3)	0.73
Median [Min, Max]	3.09 [0.960, 14.8]	2.84 [1.18, 10.0]	3.60 [1.00, 66.0]
LDH (U/L)
Mean (SD)	277 (128)	340 (231)	389 (536)	0.61
Median [Min, Max]	242 [140, 807]	269 [128, 1240]	249 [149, 3440]

## Sheet: patient_metadata
lane_id	age	sex	BMI	ECOG_baseline	histology_cohort	BOR	PFS	OS	deceased	not_progression_free	measurable_tumour	site	season	antibiotic_use	PPI_use	chemo_use	NLR	PLAT	ALB	LDH	plate_barcode	concentration	clean_reads	percent_human_removed	percent_QC_removed	bowtie2_alignment
43404_1#9	37	F	20.31	1	GYN	PD	79	105	TRUE	TRUE	45	PMC	summer	TRUE	FALSE	FALSE	3	375	38	178	DN909063S	6.82	20026755	0.14	0.18	0.8873
43404_1#60	58	F	25.42	1	UGB	PD	65	65	TRUE	TRUE	64	BMO	autumn	FALSE	TRUE	FALSE	5.88	575	20	898	DN909064T	14.74	23580919	0.01	0.1	0.8065
43404_1#69	55	M	24.93	1	NEN	SD	416	867	TRUE	TRUE	220	MON	summer	FALSE	TRUE	FALSE	7.5	319	36	128	DN909063S	378.25	19934953	0.12	0.12	0.8657
43404_1#64	30	F	18.58	1	GYN	PD	80	1337	FALSE	TRUE	131	PMC	summer	FALSE	TRUE	FALSE	2.53	337	41	188	DN909063S	204.42	16876328	0.02	0.1	0.8996
43404_1#6	46	M	26.08	1	NEN	PR	714	714	FALSE	FALSE	66	PMC	winter	FALSE	TRUE	FALSE	3.86	152	40	210	DN909064T	86.11	18483582	0.65	0.16	0.8897
43404_1#81	43	M	30.39	0	UGB	SD	136	557	TRUE	TRUE	40	MON	autumn	FALSE	FALSE	TRUE	1.76	264	42	219	DN909063S	89.8	20477883	0.09	0.12	0.9006
43404_1#19	22	F	18.9	0	NEN	SD	167	287	TRUE	TRUE	111	AUS	spring	TRUE	FALSE	FALSE	2.92	132	32	273	DN909064T	264.43	19278902	0.02	0.1	0.8928
43404_1#79	74	M	19.25	1	UGB	cPD	14	25	TRUE	TRUE	108	PMC	autumn	FALSE	FALSE	FALSE	13.11	478	25	149	DN909063S	66.59	20289118	0.09	0.12	0.8287
43404_1#88	51	M	35.3	0	NEN	PR	1164	1164	FALSE	FALSE	77	MON	autumn	FALSE	FALSE	TRUE	1.7	219	37	444	DN909063S	49.68	18994469	0.49	0.15	0.8812
43404_1#75	65	F	22.76	1	GYN	cPD	18	39	TRUE	TRUE	42	MON	summer	FALSE	TRUE	FALSE	6.88	302	36	807	DN909063S	203.54	21263694	0.12	0.1	0.8022
43404_1#93	58	M	31.02	0	NEN	SD	338	645	TRUE	TRUE	204	AUS	winter	FALSE	FALSE	FALSE	1.62	167	40	189	DN909063S	41.18	19145895	0.03	0.14	0.8475
43404_1#90	72	F	24.61	1	NEN	PR	301	960	TRUE	TRUE	67	PMC	autumn	FALSE	FALSE	FALSE	5.62	287	39	1236	DN909063S	110.33	30940873	0.04	0.13	0.8992
43404_1#70	76	F	22.77	1	GYN	CR	1295	1295	FALSE	FALSE	81	PMC	summer	FALSE	TRUE	FALSE	2.95	321	40	278	DN909063S	188.39	21988044	0.18	0.14	0.893
43404_1#66	38	M	28.19	0	NEN	PR	1413	1413	FALSE	FALSE	62	AUS	summer	FALSE	TRUE	FALSE	3.29	276	41	440	DN909063S	224.58	53837489	0.78	0.13	0.9128
43404_1#11	51	F	36.63	1	GYN	PD	77	201	TRUE	TRUE	113.1	PMC	winter	FALSE	FALSE	FALSE	2.69	221	32	497	DN909064T	45.49	23525568	0.09	0.22	0.8752
43404_1#98	65	M	29.1	1	UGB	cPD	32	32	TRUE	TRUE	155	MON	spring	FALSE	TRUE	TRUE	9.4	255	32	296	DN909063S	50.9	20168194	3.72	0.29	0.8016
43404_1#25	64	M	22.95	1	UGB	cPD	17	17	TRUE	TRUE	344	BMO	autumn	FALSE	TRUE	FALSE	46.17	173	22	496	DN909063S	37.47	21778380	0.05	0.14	0.8812
43404_1#7	57	F	30.48	1	NEN	CR	1384	1384	FALSE	FALSE	83	MON	summer	FALSE	TRUE	FALSE	2.69	211	36	202	DN909063S	27.92	19831392	0.49	0.16	0.8851
43404_1#99	70	M	29.07	0	UGB	cPD	5	12	TRUE	TRUE	178	MON	spring	FALSE	TRUE	FALSE	3.75	155	37	246	DN909063S	203.25	18971660	0.02	0.13	0.8982
43404_1#74	51	F	20.95	1	GYN	cPD	73	77	TRUE	TRUE	32	PMC	summer	FALSE	FALSE	FALSE	2.3	603	21	288	DN909063S	336.9	19572150	0.15	0.12	0.9695
43404_1#80	58	F	26.41	0	UGB	PR	210	1232	TRUE	TRUE	46	AUS	autumn	FALSE	FALSE	FALSE	1	382	30	188	DN909063S	95.3	21092423	0.19	0.13	0.906
43404_1#5	59	M	24.49	1	UGB	cPD	31	54	TRUE	TRUE	198	PMC	summer	FALSE	FALSE	FALSE	4.83	322	37	281	DN909063S	25.17	18777108	1.11	0.22	0.8797
43404_1#73	60	F	32.3	0	GYN	SD	74	807	TRUE	TRUE	43	AUS	summer	FALSE	FALSE	FALSE	1.12	294	35	155	DN909063S	204.28	22854533	0.23	0.13	0.8795
43404_1#111	75	F	28.38	1	UGB	PD	78	159	TRUE	TRUE	100	BLA	autumn	FALSE	TRUE	TRUE	2.81	240	34	471	DN909063S	124.11	19075965	0.13	0.13	0.8999
43404_1#109	67	F	28.69	0	UGB	PD	77	469	TRUE	TRUE	28	MON	autumn	FALSE	TRUE	FALSE	1.89	287	38	162	DN909063S	70.14	22013855	0.01	0.15	0.9017
43404_1#95	49	F	29.07	1	GYN	PR	560	1090	FALSE	TRUE	325	AUS	winter	FALSE	FALSE	FALSE	3.25	299	39	308	DN909063S	75.1	21030798	0.08	0.12	0.8964
43404_1#15	35	M	23.99	0	NEN	SD	83	672	FALSE	TRUE	84	MON	spring	FALSE	FALSE	TRUE	1.18	143	35	178	DN909064T	49.04	22883028	0.1	0.14	0.8848
43404_1#101	67	M	29.48	0	UGB	PD	84	204	TRUE	TRUE	59	MON	spring	FALSE	FALSE	TRUE	1.08	215	38	205	DN909063S	88.85	26872317	0.04	0.16	0.8824
43404_1#13	57	F	32.33	0	GYN	SD	210	534	TRUE	TRUE	37	PMC	summer	FALSE	FALSE	FALSE	3.33	151	38	199	DN909063S	10.25	20420052	0.22	0.15	0.8741
43404_1#83	63	M	22.64	1	UGB	PR	524	582	TRUE	TRUE	42	PMC	autumn	FALSE	FALSE	FALSE	4.43	144	35	308	DN909063S	78.05	22065331	0.38	0.13	0.8894
43404_1#91	70	F	23.42	0	NEN	CR	1213	1213	FALSE	FALSE	74	PMC	autumn	FALSE	FALSE	TRUE	2.71	287	37	311	DN909063S	103.81	18442598	9.25	0.49	0.8857
43404_1#47	71	F	30	1	GYN	SD	369	436	TRUE	TRUE	52	PMC	winter	FALSE	FALSE	FALSE	3.1	430	32	327	DN909063S	32.96	27979264	0.28	0.25	0.7956
43404_1#96	38	F	32.35	0	NEN	cPD	66	73	TRUE	TRUE	150	PMC	winter	FALSE	FALSE	FALSE	3.12	264	38	945	DN909063S	80.54	17035011	1.52	0.19	0.9111
43404_1#63	37	F	23.36	0	NEN	PD	75	414	TRUE	TRUE	26	AUS	summer	FALSE	FALSE	TRUE	3.79	284	37	502	DN909063S	216.12	19715136	0.01	0.14	0.8368
43404_1#100	63	F	36.11	0	GYN	SD	213	797	TRUE	TRUE	83	MON	spring	FALSE	FALSE	FALSE	2.44	267	37	219	DN909063S	69.56	23745133	0.07	0.12	0.9166
43404_1#125	47	F	27.73	1	GYN	cPD	63	114	TRUE	TRUE	17	PMC	winter	FALSE	TRUE	TRUE	3.95	231	30	229	DN909063S	162.43	23634173	0.07	0.13	0.8896
43404_1#14	60	M	25.86	0	NEN	SD	291	665	FALSE	TRUE	38	PMC	spring	FALSE	TRUE	TRUE	2.25	121	38	226	DN909064T	149.7	20352575	0.06	0.14	0.9204
43404_1#106	26	F	32.28	0	GYN	PD	41	173	TRUE	TRUE	219	BLA	summer	FALSE	FALSE	FALSE	2.22	317	37	203	DN909063S	89.25	20719406	0.07	0.11	0.8763
43404_1#116	40	F	21.33	0	NEN	PD	83	749	FALSE	TRUE	75	BLA	autumn	FALSE	FALSE	FALSE	2	353	44	177	DN909063S	57.1	18176965	0.02	0.14	0.8572
43404_1#107	40	F	18.78	1	UGB	PR	133	469	TRUE	TRUE	73	BMO	autumn	FALSE	FALSE	TRUE	1.69	159	38	362	DN909063S	100.13	21643637	0.06	0.11	0.8367
43404_1#18	64	M	31.67	1	UGB	PD	87	98	TRUE	TRUE	138	AUS	summer	FALSE	TRUE	TRUE	4.24	278	36	218	DN909064T	93.56	20837461	0.1	0.12	0.8199
43404_1#94	71	F	22.67	1	GYN	PR	153	473	TRUE	TRUE	32	MON	winter	FALSE	FALSE	FALSE	7.4	190	31	463	DN909063S	45.8	17179815	0.1	0.14	0.8712
43404_1#102	72	F	33.25	1	UGB	PR	1009	1009	FALSE	FALSE	49	AUS	summer	FALSE	FALSE	FALSE	1.48	275	32	252	DN909063S	42.15	20628859	0.11	0.14	0.8472
43404_1#21	50	F	21.77	1	UGB	PD	80	163	TRUE	TRUE	68	AUS	autumn	FALSE	TRUE	TRUE	5	268	29	353	DN909063S	16.33	23237179	0.01	0.18	0.8675
43404_1#3	37	M	32.2	0	NEN	SD	76	550	TRUE	TRUE	125	AUS	spring	FALSE	FALSE	FALSE	2.87	196	37	337	DN909063S	32.74	19974020	2.49	0.28	0.8945
43404_1#58	80	F	25.63	0	NEN	SD	396	396	TRUE	TRUE	52	BLA	spring	FALSE	TRUE	FALSE	2.36	421	34	271	DN909064T	19.46	19219847	0.16	0.12	0.7159
43404_1#119	45	F	25.67	1	GYN	PR	798	798	FALSE	FALSE	182	PMC	autumn	TRUE	TRUE	FALSE	0.96	313	40	188	DN909063S	112.13	19400817	0.05	0.16	0.8702
43404_1#110	63	F	30.65	0	GYN	PD	84	609	TRUE	TRUE	47	AUS	autumn	FALSE	FALSE	FALSE	3.07	257	40	165	DN909063S	44.95	19866929	0.31	0.14	0.8832
43404_1#22	82	F	28.18	1	NEN	SD	79	744	TRUE	TRUE	77	MON	spring	FALSE	FALSE	FALSE	8.3	169	37	255	DN909064T	112.93	17274206	0.18	0.12	0.8693
43404_1#68	55	F	32.76	1	GYN	SD	244	1368	FALSE	TRUE	118	MON	summer	FALSE	FALSE	TRUE	4.5	431	33	328	DN909063S	167.95	22189074	0.04	0.1	0.8925
43404_1#8	65	M	19.1	1	NEN	cPD	39	172	TRUE	TRUE	30	BMO	winter	FALSE	TRUE	FALSE	6.33	87	34	503	DN909064T	48.44	15272084	4.49	0.37	0.9168
43404_1#37	74	F	19.96	1	GYN	PR	928	928	FALSE	FALSE	190	AUS	autumn	FALSE	TRUE	TRUE	1.4	277	32	307	DN909063S	24.22	21214769	0.08	0.17	0.9139
43404_1#39	71	M	19.29	1	UGB	cPD	18	18	TRUE	TRUE	88	BMO	autumn	FALSE	FALSE	FALSE	66	319	35	469	DN909063S	35.05	19092952	0.59	0.15	0.893
43404_1#54	57	F	37.03	0	GYN	PD	84	686	FALSE	TRUE	29	BLA	winter	FALSE	FALSE	FALSE	0.97	318	36	242	DN909064T	17.92	20620049	0.06	0.13	0.875
43404_1#122	81	F	25.39	0	UGB	SD	136	277	TRUE	TRUE	178	BMO	autumn	FALSE	FALSE	FALSE	4.92	354	27	912	DN909063S	42.1	21003212	0.08	0.13	0.8841
43404_1#20	64	F	30.08	1	GYN	PD	83	401	TRUE	TRUE	36	AUS	summer	FALSE	FALSE	FALSE	4	250	37	193	DN909063S	29.44	21455065	0.2	0.19	0.8602
43404_1#104	57	F	34.05	0	UGB	cPD	43	49	TRUE	TRUE	64	AUS	summer	FALSE	FALSE	FALSE	5.27	229	29	187	DN909063S	86.77	18430296	0.11	0.11	0.884
43404_1#4	42	M	31.19	0	UGB	PR	253	403	TRUE	TRUE	11	AUS	spring	FALSE	TRUE	FALSE	8.75	225	37	422	DN909064T	124.02	20331012	0.03	0.14	0.8439
43404_1#51	52	F	33.49	1	GYN	cPD	31	31	TRUE	TRUE	208	AUS	winter	FALSE	TRUE	TRUE	2.22	352	32	424	DN909063S	12.55	19580542	0.03	0.2	0.906
43404_1#78	56	F	21.72	1	UGB	PR	1282	1282	FALSE	FALSE	226	PMC	autumn	FALSE	TRUE	FALSE	6.67	554	31	297	DN909063S	210.04	20017277	0.07	0.15	0.8897
43404_1#113	72	F	24.38	0	GYN	PR	203	883	TRUE	TRUE	33	BLA	autumn	FALSE	FALSE	FALSE	1.06	153	36	140	DN909063S	111.05	18961596	0.03	0.12	0.7785
43404_1#76	59	F	34.61	0	GYN	SD	170	1304	FALSE	TRUE	17	AUS	summer	FALSE	FALSE	FALSE	1.48	189	36	321	DN909063S	97.22	21557698	0.07	0.11	0.8836
43404_1#32	47	F	38.04	0	GYN	SD	862	862	FALSE	FALSE	54	BLA	autumn	FALSE	FALSE	FALSE	1.43	216	41	222	DN909063S	18.87	19823108	0.91	0.2	0.8405
43404_1#12	66	M	19.76	1	UGB	cPD	24	24	TRUE	TRUE	109	MON	summer	FALSE	TRUE	TRUE	6	372	33	193	DN909063S	14.2	18789192	3.8	0.31	0.8947
43404_1#108	70	M	34.58	0	UGB	SD	267	675	TRUE	TRUE	57	BLA	autumn	FALSE	TRUE	FALSE	1	167	36	180	DN909063S	190.67	21196297	0.03	0.11	0.8466
43404_1#17	73	M	31.89	0	UGB	PD	83	340	TRUE	TRUE	24	MON	spring	FALSE	FALSE	FALSE	1.57	191	39	271	DN909063S	38.11	18442689	0.06	0.22	0.8927
43404_1#59	20	M	25.05	1	NEN	cPD	22	22	TRUE	TRUE	56	MON	spring	FALSE	TRUE	TRUE	4.17	236	34	264	DN909064T	27.4	21700312	1.68	0.22	0.8806
43404_1#97	71	F	22.95	0	NEN	SD	180	1063	FALSE	TRUE	103	MON	winter	FALSE	FALSE	FALSE	2.72	318	43	200	DN909063S	64.81	16069687	0.1	0.14	0.863
43404_1#118	62	F	23.79	0	GYN	PD	83	161	TRUE	TRUE	131	AUS	autumn	FALSE	FALSE	FALSE	4.8	294	29	268	DN909063S	58.15	18289868	0.07	0.14	0.893
43404_1#92	43	F	34.78	0	UGB	PR	255	646	TRUE	TRUE	18	PMC	autumn	FALSE	FALSE	FALSE	2.45	171	38	394	DN909063S	183.55	23394522	0.04	0.11	0.8656
43404_1#43	73	M	30.7	1	UGB	cPD	29	30	TRUE	TRUE	42	BLA	autumn	TRUE	TRUE	FALSE	2.44	100	20	225	DN909063S	37.94	18731763	0.17	0.15	0.8219
43404_1#2	37	F	21.34	1	UGB	PD	85	558	TRUE	TRUE	47	PMC	summer	FALSE	TRUE	FALSE	3.8	250	36	211	DN909063S	31.92	21692319	2.36	0.31	0.882
43404_1#29	66	F	21.55	1	UGB	PD	77	130	TRUE	TRUE	113	BLA	autumn	FALSE	TRUE	FALSE	1.78	295	38	192	DN909063S	32.59	21611362	2.67	0.22	0.8968
43404_1#65	58	F	25.76	1	GYN	CR	708	1345	TRUE	TRUE	42	MON	spring	FALSE	TRUE	FALSE	2.62	313	35	339	DN909063S	261.13	21786430	0.45	0.13	0.7506
43404_1#103	27	M	31.75	1	NEN	PD	70	1005	FALSE	TRUE	61	PMC	summer	FALSE	FALSE	FALSE	1.44	295	42	324	DN909063S	49.08	19513402	0.24	0.15	0.9241
43404_1#16	55	M	26.35	1	NEN	cPD	23	27	TRUE	TRUE	189	MON	autumn	FALSE	TRUE	FALSE	9.8	241	37	503	DN909063S	32.62	18311002	2.1	0.23	0.8837
43404_1#112	55	M	25.44	0	UGB	SD	103	257	TRUE	TRUE	19	MON	autumn	FALSE	TRUE	FALSE	2.63	231	38	198	DN909063S	268.38	20068399	0.01	0.1	0.9085
43404_1#124	72	F	31.55	0	NEN	PR	834	834	FALSE	FALSE	43	BLA	autumn	TRUE	FALSE	FALSE	4.71	397	35	209	DN909063S	142.9	19937263	0.04	0.11	0.9078
43404_1#55	69	M	21.99	1	NEN	PD	81	530	TRUE	TRUE	57	PMC	winter	FALSE	FALSE	TRUE	1.31	329	34	196	DN909064T	21.07	19833432	0.04	0.1	0.8879
43404_1#50	51	F	21.36	0	GYN	PR	811	811	FALSE	FALSE	164	BLA	winter	FALSE	FALSE	FALSE	3.79	559	36	241	DN909063S	38.12	18090847	0.43	0.17	0.8796
43404_1#46	68	F	28.36	0	GYN	SD	78	827	FALSE	TRUE	119	BLA	winter	FALSE	FALSE	FALSE	5.11	176	32	193	DN909063S	37.93	25278580	0.06	0.12	0.8645
43404_1#42	40	F	20.4	1	NEN	cPD	21	28	TRUE	TRUE	192	MON	autumn	TRUE	TRUE	FALSE	6.83	306	28	598	DN909063S	3.71	18943239	1.95	0.33	0.835
43404_1#123	66	F	35.66	1	GYN	PD	80	104	TRUE	TRUE	32	AUS	winter	FALSE	FALSE	FALSE	4	313	31	183	DN909063S	76.7	20366060	0.1	0.16	0.8685
43404_1#115	65	M	21.6	1	NEN	SD	687	752	TRUE	TRUE	43	BMO	autumn	FALSE	TRUE	FALSE	10	62	24	295	DN909063S	46.3	17636865	0.02	0.14	0.8987
43404_1#28	68	M	38.24	1	UGB	cPD	41	41	TRUE	TRUE	60	BMO	autumn	TRUE	TRUE	TRUE	3.24	310	24	352	DN909063S	31.16	23215354	0.71	0.21	0.7884
43404_1#33	66	F	22.19	1	GYN	cPD	49	70	TRUE	TRUE	44	BLA	autumn	FALSE	TRUE	FALSE	3.67	587	30	300	DN909063S	19.44	9097818	45.82	1.95	0.8972
43404_1#120	75	F	31.76	1	GYN	cPD	22	22	TRUE	TRUE	111	MON	autumn	FALSE	FALSE	FALSE	14.8	312	35	218	DN909063S	81.61	21411059	0.12	0.2	0.8942
43404_1#87	47	F	28.01	0	GYN	PD	31	54	TRUE	TRUE	162	MON	autumn	FALSE	FALSE	TRUE	4.85	378	29	468	DN909063S	42	18246866	0.16	0.11	0.8947
43404_1#71	72	M	32.23	1	NEN	PD	79	711	TRUE	TRUE	121	PMC	summer	FALSE	FALSE	FALSE	1.83	203	39	208	DN909063S	121.36	21064440	0.45	0.15	0.8585
43404_1#117	68	F	29.27	0	GYN	PD	75	187	TRUE	TRUE	27	MON	autumn	FALSE	FALSE	TRUE	5.33	231	35	243	DN909063S	75.47	25995956	0.05	0.14	0.8747
43404_1#84	47	M	26.22	0	UGB	PD	92	118	TRUE	TRUE	59	MON	autumn	FALSE	FALSE	FALSE	2.83	158	33	165	DN909063S	151.49	28045169	0.04	0.11	0.8863
43404_1#72	42	F	19.13	0	UGB	PR	1318	1318	FALSE	FALSE	83	AUS	summer	FALSE	TRUE	FALSE	1.67	353	37	3435	DN909063S	204.61	18030955	0.06	0.1	0.8661
43404_1#24	72	M	24.08	1	UGB	SD	142	160	TRUE	TRUE	108	MON	autumn	FALSE	FALSE	TRUE	3.65	230	38	208	DN909063S	17.55	21235025	0.16	0.1	0.9185
43404_1#77	51	F	21.93	0	GYN	PR	368	776	TRUE	TRUE	54	MON	summer	FALSE	FALSE	TRUE	3.37	275	36	230	DN909063S	66.37	21627235	0.02	0.12	0.8209
43404_1#1	70	F	30.73	1	GYN	PD	78	151	TRUE	TRUE	55	PMC	winter	FALSE	FALSE	FALSE	5.44	227	28	245	DN909063S	110.89	23041438	0.88	0.21	0.8547
43404_1#105	72	F	20.53	1	UGB	PD	45	64	TRUE	TRUE	30	BLA	summer	FALSE	FALSE	FALSE	10.67	257	38	194	DN909063S	47.97	19340588	0.04	0.12	0.9103
43404_1#62	68	F	25.31	1	NEN	PR	811	1382	FALSE	TRUE	76	PMC	spring	FALSE	FALSE	FALSE	2.11	400	36	266	DN909063S	68.92	20402591	0.15	0.12	0.9256
43404_1#86	61	F	19.08	1	NEN	SD	168	1088	TRUE	TRUE	128	PMC	autumn	FALSE	FALSE	TRUE	1.71	140	44	186	DN909063S	79.73	22260487	0.07	0.13	0.8056
43404_1#35	73	F	23.47	1	UGB	PD	37	79	TRUE	TRUE	27	BLA	autumn	FALSE	TRUE	FALSE	1.39	241	24	240	DN909063S	30.2	17226799	9.14	0.64	0.9033
43404_1#10	44	F	22.89	1	GYN	SD	308	410	TRUE	TRUE	38	PMC	winter	FALSE	FALSE	FALSE	2.64	166	41	185	DN909064T	41.86	22809586	0.02	0.21	0.9745
43404_1#121	57	M	29.68	1	NEN	SD	333	671	TRUE	TRUE	84	MON	autumn	TRUE	FALSE	FALSE	4.31	281	35	301	DN909063S	138.75	20325268	0.05	0.12	0.9005
43404_1#89	73	F	48.19	1	NEN	SD	290	1227	FALSE	TRUE	134	MON	autumn	FALSE	FALSE	FALSE	2.81	162	37	311	DN909063S	97.35	18886707	0.39	0.12	0.827
43404_1#85	61	M	21.86	0	UGB	PD	85	607	TRUE	TRUE	55	AUS	autumn	FALSE	FALSE	FALSE	3.55	133	38	261	DN909063S	52.8	21311797	0.02	0.14	0.924
43404_1#67	63	F	20.55	1	UGB	PR	410	530	TRUE	TRUE	61	PMC	summer	FALSE	FALSE	FALSE	9.8	244	29	211	DN909063S	131.8	30016087	0.03	0.1	0.9008
43404_1#82	59	M	23.65	1	NEN	SD	167	1182	TRUE	TRUE	22	PMC	autumn	FALSE	TRUE	TRUE	2.78	168	35	192	DN909063S	110.96	23478501	0.05	0.1	0.8819
43404_1#114	76	F	27.18	1	UGB	SD	58	330	TRUE	TRUE	50	BMO	autumn	TRUE	TRUE	FALSE	1.61	130	38	445	DN909063S	51.39	21752352	0.01	0.12	0.8403

## Sheet: reads_qc
lane_id	sample_id	human_removed	qc_trimmed	bowtie2_unaligned	instrain_filtered	breadth_filtered	used'	is_negative_control
43404_1#9	Mib_aus11766170	27634	36903	2.25702e+06	5.96106e+06	1295054	10513624	FALSE
43404_1#60	Mib_aus11766269	2962	24226	4.56291e+06	5.01305e+06	1029310	12975654	FALSE
43404_1#69	Mib_aus11766171	23613	24387	2.67726e+06	6.59843e+06	759374	9899883	FALSE
43404_1#64	Mib_aus11766164	3563	16881	1.69438e+06	5.26269e+06	2035604	7883653	FALSE
43404_1#6	Mib_aus11766256	120218	30708	2.03874e+06	5.75916e+06	1496881	9188801	FALSE
43404_1#81	Mib_aus11766185	17887	24177	2.0355e+06	6.97725e+06	2406062	9059067	FALSE
43404_1#19	Mib_aus11766267	4565	19730	2.0667e+06	5.86403e+06	2175046	9173124	FALSE
43404_1#79	Mib_aus11766183	18429	25414	3.47553e+06	5.76096e+06	2211507	8841128	FALSE
43404_1#88	Mib_aus11766194	93884	28757	2.25654e+06	5.80138e+06	1573286	9363263	FALSE
43404_1#75	Mib_aus11766178	25952	21262	4.20596e+06	5.88419e+06	954593	10218952	FALSE
43404_1#93	Mib_aus11766200	6637	27291	2.91975e+06	5.96539e+06	1539478	8721280	FALSE
43404_1#90	Mib_aus11766196	13594	39627	3.11884e+06	5.06649e+06	2765649	19989892	FALSE
43404_1#70	Mib_aus11766172	39543	31628	2.35272e+06	7.93873e+06	1302407	10394185	FALSE
43404_1#66	Mib_aus11766167	422654	72146	4.69463e+06	1.53046e+07	6661702	27176594	FALSE
43404_1#11	Mib_aus11766261	21573	50747	2.93599e+06	5.46818e+06	2058372	13063021	FALSE
43404_1#98	Mib_aus11766206	781396	60066	4.00137e+06	6.15195e+06	1040922	8973954	FALSE
43404_1#25	Mib_aus11766221	10302	30589	2.58727e+06	7.21182e+06	1863174	10116113	FALSE
43404_1#7	Mib_aus11766165	97377	32262	2.27863e+06	6.18394e+06	932232	10436596	FALSE
43404_1#99	Mib_aus11766207	3558	23997	1.93131e+06	5.83156e+06	1836363	9372418	FALSE
43404_1#74	Mib_aus11766177	28637	24508	596951	4.81274e+06	1337902	12824562	FALSE
43404_1#80	Mib_aus11766184	40038	26540	1.98269e+06	6.48454e+06	1712339	10912857	FALSE
43404_1#5	Mib_aus11766162	211020	42565	2.25889e+06	6.03573e+06	1421288	9061203	FALSE
43404_1#73	Mib_aus11766176	51728	30422	2.75397e+06	7.0802e+06	1528261	11492098	FALSE
43404_1#111	Mib_aus11766230	24358	24096	1.9095e+06	6.39775e+06	1335401	9433306	FALSE
43404_1#109	Mib_aus11766226	2586	32071	2.16396e+06	6.67105e+06	1961093	11217752	FALSE
43404_1#95	Mib_aus11766202	17503	25081	2.17879e+06	7.39086e+06	1553069	9908080	FALSE
43404_1#15	Mib_aus11766265	23822	32368	2.63612e+06	6.37703e+06	1208591	12661287	FALSE
43404_1#101	Mib_aus11766209	10042	42381	3.16018e+06	8.36878e+06	1566863	13776486	FALSE
43404_1#13	Mib_aus11766182	45805	29744	2.57088e+06	5.99481e+06	1093318	10761041	FALSE
43404_1#83	Mib_aus11766188	84656	28765	2.44043e+06	7.41094e+06	1821260	10392709	FALSE
43404_1#91	Mib_aus11766198	1890453	99132	2.10799e+06	5.82359e+06	870460	9640564	FALSE
43404_1#47	Mib_aus11766248	79712	70204	5.71896e+06	6.13741e+06	1629103	14493785	FALSE
43404_1#96	Mib_aus11766203	262739	32760	1.51441e+06	5.60072e+06	1296040	8623837	FALSE
43404_1#63	Mib_aus11766163	2936	27813	3.21751e+06	7.37718e+06	384991	8735456	FALSE
43404_1#100	Mib_aus11766208	15779	28595	1.98034e+06	6.86822e+06	1802611	13093954	FALSE
43404_1#125	Mib_aus11766252	16125	30155	2.60921e+06	7.26616e+06	2495785	11263015	FALSE
43404_1#14	Mib_aus11766263	11265	27829	1.62006e+06	5.63251e+06	3083599	10016405	FALSE
43404_1#106	Mib_aus11766215	15096	22066	2.56299e+06	5.69736e+06	1255217	11203839	FALSE
43404_1#116	Mib_aus11766238	3585	24930	2.59567e+06	5.63322e+06	1302117	8645953	FALSE
43404_1#107	Mib_aus11766217	13986	23951	3.53441e+06	6.7957e+06	1238129	10075403	FALSE
43404_1#18	Mib_aus11766266	21292	24606	3.75283e+06	5.85584e+06	1502464	9726331	FALSE
43404_1#94	Mib_aus11766201	17707	23426	2.21276e+06	5.38779e+06	707954	8871312	FALSE
43404_1#102	Mib_aus11766210	22902	28062	3.15209e+06	6.66726e+06	1319301	9490207	FALSE
43404_1#21	Mib_aus11766218	3333	41436	3.07893e+06	5.51165e+06	2629378	12017223	FALSE
43404_1#3	Mib_aus11766161	511536	56886	2.10726e+06	5.66947e+06	1034436	11162850	FALSE
43404_1#58	Mib_aus11766262	29877	22686	5.46036e+06	4.76543e+06	1432735	7561327	FALSE
43404_1#119	Mib_aus11766242	10198	31110	2.51823e+06	4.72907e+06	1518344	10635181	FALSE
43404_1#110	Mib_aus11766229	62150	28022	2.32046e+06	6.67154e+06	1144704	9730224	FALSE
43404_1#22	Mib_aus11766268	31084	21289	2.25774e+06	4.89755e+06	1160794	8958128	FALSE
43404_1#68	Mib_aus11766169	8555	21643	2.38533e+06	3.75066e+06	1434663	14618423	FALSE
43404_1#8	Mib_aus11766257	720815	59834	1.27064e+06	4.5382e+06	551999	8911247	FALSE
43404_1#37	Mib_aus11766231	16322	35168	1.82659e+06	5.642e+06	1957589	11788584	FALSE
43404_1#39	Mib_aus11766233	114072	28212	2.04295e+06	5.47202e+06	774335	10803652	FALSE
43404_1#54	Mib_aus11766259	11668	26086	2.57751e+06	5.96771e+06	1752717	10322117	FALSE
43404_1#122	Mib_aus11766245	16108	27870	2.43427e+06	6.90564e+06	1416959	10246344	FALSE
43404_1#20	Mib_aus11766213	43061	40951	2.99942e+06	7.17553e+06	1958510	9321605	FALSE
43404_1#104	Mib_aus11766212	20244	19995	2.13791e+06	5.85081e+06	796152	9645415	FALSE
43404_1#4	Mib_aus11766255	6823	28841	3.17367e+06	5.95957e+06	1341418	9856353	FALSE
43404_1#51	Mib_aus11766250	6690	38886	1.84057e+06	6.29368e+06	1919352	9526940	FALSE
43404_1#78	Mib_aus11766181	14812	29922	2.20791e+06	6.54258e+06	1005254	10261537	FALSE
43404_1#113	Mib_aus11766234	5623	22402	4.19999e+06	5.51698e+06	998609	8246010	FALSE
43404_1#76	Mib_aus11766179	14987	23425	2.50932e+06	6.45802e+06	1703852	10886513	FALSE
43404_1#32	Mib_aus11766225	182558	39973	3.16179e+06	5.82437e+06	1038112	9798843	FALSE
43404_1#12	Mib_aus11766174	745121	61218	1.9785e+06	5.97566e+06	538713	10296317	FALSE
43404_1#108	Mib_aus11766219	5936	22910	3.25151e+06	5.83149e+06	1178538	10934754	FALSE
43404_1#17	Mib_aus11766205	10677	40664	1.9789e+06	6.42492e+06	987355	9051518	FALSE
43404_1#59	Mib_aus11766264	372414	48186	2.59102e+06	5.34446e+06	979412	12785427	FALSE
43404_1#97	Mib_aus11766204	16178	22629	2.20155e+06	4.8634e+06	1012652	7992083	FALSE
43404_1#118	Mib_aus11766241	12027	26563	1.95702e+06	6.0515e+06	1030403	9250947	FALSE
43404_1#92	Mib_aus11766199	8850	25555	3.14422e+06	7.39821e+06	1893737	10958354	FALSE
43404_1#43	Mib_aus11766240	32689	27342	3.33613e+06	4.81538e+06	2043249	8537008	FALSE
43404_1#2	Mib_aus11766159	525746	69311	2.55969e+06	5.84781e+06	1289527	11995290	FALSE
43404_1#29	Mib_aus11766224	595180	49011	2.23029e+06	6.68663e+06	1296291	11398148	FALSE
43404_1#65	Mib_aus11766166	99574	28946	5.43354e+06	5.87198e+06	692110	9788807	FALSE
43404_1#103	Mib_aus11766211	47732	29216	1.48107e+06	5.97236e+06	838745	11221230	FALSE
43404_1#16	Mib_aus11766197	394288	42565	2.12957e+06	6.03111e+06	1054929	9095395	FALSE
43404_1#112	Mib_aus11766232	2634	19336	1.83626e+06	5.62106e+06	1078483	11532593	FALSE
43404_1#124	Mib_aus11766251	7191	22946	1.83822e+06	7.13134e+06	1471793	9495913	FALSE
43404_1#55	Mib_aus11766260	7072	19993	2.22333e+06	6.24102e+06	1256948	10112135	FALSE
43404_1#50	Mib_aus11766249	77872	31621	2.17814e+06	6.02723e+06	1408209	8477266	FALSE
43404_1#46	Mib_aus11766246	15104	31118	3.42525e+06	5.66487e+06	806871	15381596	FALSE
43404_1#42	Mib_aus11766237	378177	64631	3.12563e+06	4.31916e+06	1853393	9645049	FALSE
43404_1#123	Mib_aus11766247	19823	32345	2.67814e+06	6.65499e+06	1330310	9702622	FALSE
43404_1#115	Mib_aus11766236	3615	24903	1.78661e+06	4.96404e+06	1056401	9829814	FALSE
43404_1#28	Mib_aus11766222	165349	48282	4.91237e+06	5.53928e+06	1083609	11680092	FALSE
43404_1#33	Mib_aus11766227	7983323	340266	935256	3.17325e+06	403577	4585740	FALSE
43404_1#120	Mib_aus11766243	26150	43798	2.26529e+06	6.66296e+06	2074529	10408282	FALSE
43404_1#87	Mib_aus11766193	29413	20211	1.92139e+06	5.03777e+06	809251	10478447	FALSE
43404_1#71	Mib_aus11766173	95988	32025	2.98062e+06	6.38829e+06	1110720	10584807	FALSE
43404_1#117	Mib_aus11766239	13534	35690	3.25729e+06	6.84605e+06	2301927	13590686	FALSE
43404_1#84	Mib_aus11766189	11673	30137	3.18874e+06	8.01744e+06	1320575	15518420	FALSE
43404_1#72	Mib_aus11766175	10832	18234	2.41434e+06	5.92458e+06	859297	8832731	FALSE
43404_1#24	Mib_aus11766220	33337	21846	1.73065e+06	6.62023e+06	2219575	10664569	FALSE
43404_1#77	Mib_aus11766180	3337	26425	3.87344e+06	6.59653e+06	1123499	10033772	FALSE
43404_1#1	Mib_aus11766253	204468	49941	3.34792e+06	5.62235e+06	1501540	12569628	FALSE
43404_1#105	Mib_aus11766214	7396	23006	1.73485e+06	6.93085e+06	1713024	8961861	FALSE
43404_1#62	Mib_aus11766160	30693	25170	1.51795e+06	4.68801e+06	721212	13475420	FALSE
43404_1#86	Mib_aus11766192	15123	29499	4.32744e+06	7.01616e+06	1290619	9626273	FALSE
43404_1#35	Mib_aus11766228	1745885	121442	1.66583e+06	4.93666e+06	711099	9913209	FALSE
43404_1#10	Mib_aus11766258	5212	48799	581644	4.66331e+06	992171	16572456	FALSE
43404_1#121	Mib_aus11766244	10623	23553	2.02236e+06	6.34194e+06	1063485	10897483	FALSE
43404_1#89	Mib_aus11766195	73330	22826	3.2674e+06	4.96757e+06	678859	9972880	FALSE
43404_1#85	Mib_aus11766190	3980	29441	1.6197e+06	7.13865e+06	1525466	11027982	FALSE
43404_1#67	Mib_aus11766168	9728	31354	2.9776e+06	9.54113e+06	2223985	15273375	FALSE
43404_1#82	Mib_aus11766187	10740	22522	2.77281e+06	7.59668e+06	1532494	11576514	FALSE
43404_1#114	Mib_aus11766235	2293	26552	3.47385e+06	5.4389e+06	1336284	11503316	FALSE
43404_1#61	Mib_aus11766270	16148	55497	NA	NA	NA	NA	TRUE

## Sheet: strain_abundances
lane_id	t__Sutterella_wadsworthensis_A_1	t__Alistipes_onderdonkii_1	t__Coprobacter_fastidiosus_2	t__51-20_sp001917175_1	t__Dysosmobacter_welbionis_1	t___24	t__Ruminococcus_E_bromii_B_12	t__Prevotella_rara_2	t__Prevotella_sp003447235_9	t__Eubacterium_F_sp003491505_1	t__Paraprevotella_clara_6	t__Blautia_A_faecis_1	t__ER4_sp000765235_11	t__Ruminococcus_D_bicirculans_5	t__CAG-170_sp002404795_2	t__CAG-177_sp003514385_8	t__Akkermansia_sp905200945_1	t__Ruthenibacterium_sp018380115_2	t__CAG-103_sp900757655_2	t__Ruminococcus_E_sp003438075_2	t__CAG-568_sp000434395_2	t__Copromonas_sp900066535_10	t__Agathobacter_rectalis_10	t__Ruminococcus_B_gnavus_3	t__Escherichia_coli_2	t__CAG-177_sp003514385_3	t__Ruminococcus_E_bromii_B_3	t__CAG-217_sp000436335_9	t__Streptococcus_gallolyticus_1	t__Ruminococcus_D_bicirculans_15	t__Faecalibacterium_prausnitzii_9	t__ER4_sp000765235_8	t__Faecousia_sp900540635_2	t__Acutalibacter_stercoravium_2	t__CAG-41_sp900066215_2	t__Parabacteroides_distasonis_3	t__Butyricimonas_sp900184685_2	t__Ruminococcus_D_bicirculans_9	t__CAG-882_sp003486385_2	t__Faecousia_sp003525905_2	t__Fusicatenibacter_saccharivorans_3	t__Parabacteroides_goldsteinii_2	t__Copromonas_sp900066535_6	t__CAG-170_sp002404795_1	t__Spyradomonas_excrementavium_1	t__Ruminiclostridium_E_siraeum_2	t__UBA1685_sp002320595_2	t__Ruminococcus_C_sp000433635_2	t__Ruminococcus_E_sp900314705_3
43404_1#9	0	0	0	0	54259	0	0	0	0	0	0	0	0	0	0	27966	0	0	0	0	0	0	0	21999	107755	0	0	0	0	0	0	0	0	0	0	134838	0	0	0	0	0	0	0	0	0	0	0	0	0
43404_1#60	0	0	0	0	0	0	0	0	0	0	0	16441	0	0	0	0	0	0	0	0	0	0	0	0	157575	0	0	0	0	0	0	0	0	0	0	87199	0	0	0	0	0	0	0	0	0	0	0	0	0
43404_1#69	148211	0	0	0	28276	0	0	0	0	0	0	0	0	0	0	0	0	0	0	0	0	0	0	0	0	0	0	0	0	0	0	0	0	0	0	0	0	0	0	0	23552	0	0	0	0	0	0	0	0
43404_1#64	0	0	0	0	28574	0	0	0	0	0	0	0	0	0	0	0	0	0	0	0	0	0	0	0	0	0	0	0	0	0	0	0	0	0	0	0	0	0	0	0	0	0	0	0	0	0	0	0	0
43404_1#6	118524	0	0	0	0	0	0	0	0	0	0	0	0	0	22084	0	0	0	0	0	0	0	20879	81703	0	0	0	0	0	0	0	0	0	0	0	0	0	0	0	0	0	0	0	29896	0	0	0	0	0
43404_1#81	0	21667	0	0	0	0	0	0	0	0	0	14731	0	0	0	0	0	0	0	0	0	0	0	0	0	0	0	0	0	0	0	0	0	0	0	131125	0	0	22314	0	23900	0	0	0	0	0	0	0	0
43404_1#19	21444	0	0	0	26828	0	0	0	0	0	0	0	0	0	0	0	0	0	0	0	0	0	0	0	0	0	13918	0	0	0	0	0	0	0	0	143331	0	0	0	0	0	0	0	0	0	0	0	0	0
43404_1#79	0	0	0	0	8897	0	0	0	0	0	0	0	0	0	0	0	0	0	0	0	0	0	0	0	62261	0	0	0	0	0	0	0	0	0	0	0	0	0	0	0	0	0	0	0	0	0	0	0	0
43404_1#88	0	0	0	0	12454	0	0	0	0	0	0	0	0	0	0	0	0	0	0	0	0	0	0	0	0	0	0	0	0	0	0	0	0	0	0	0	0	0	0	0	0	0	0	0	0	0	0	0	0
43404_1#75	0	154185	0	115105	0	0	0	0	0	0	0	0	0	0	0	0	0	0	0	0	0	0	0	0	95003	0	0	0	0	0	0	0	0	0	0	70993	0	0	0	0	0	0	0	0	0	0	0	0	0
43404_1#93	0	67841	0	0	15416	0	0	0	0	0	142416	0	0	0	0	0	0	0	0	0	0	0	0	0	0	0	0	0	0	0	0	0	0	0	0	0	0	0	0	0	15349	0	0	0	0	0	0	0	0
43404_1#90	0	0	0	0	28857	0	0	0	0	0	0	0	0	0	0	0	0	0	0	0	0	0	0	220324	0	0	0	0	0	0	0	0	0	0	0	99017	0	0	0	0	0	0	0	0	0	0	0	0	0
43404_1#70	0	0	0	149626	29544	0	0	0	0	0	0	0	0	0	0	0	0	0	0	0	0	0	96172	201837	0	0	0	0	0	0	0	106514	0	0	0	49049	0	0	0	11821	0	0	0	0	0	0	0	0	43429
43404_1#66	0	0	0	0	0	0	0	0	0	0	0	0	0	0	0	0	0	0	0	0	0	0	0	10959	0	0	0	0	0	0	0	0	0	0	0	0	0	0	0	0	0	0	0	0	0	0	0	0	0
43404_1#11	0	0	16848	0	111101	0	0	0	0	0	0	20233	0	0	0	0	0	0	0	0	0	0	0	20191	0	0	0	0	0	0	0	0	0	0	0	0	0	0	0	11466	0	0	0	0	0	0	0	0	0
43404_1#98	151669	0	0	0	38275	0	0	0	0	0	0	25970	0	0	10372	0	0	0	0	0	0	0	0	36608	591343	0	0	0	0	0	0	22701	0	0	0	0	0	0	0	0	0	0	0	0	0	0	0	0	0
43404_1#25	0	0	0	0	13949	0	0	0	0	0	0	0	0	0	11105	0	0	0	0	0	0	0	0	14853	66675	0	0	0	0	0	0	0	0	0	0	0	0	0	0	0	0	0	0	12577	0	0	0	0	0
43404_1#7	0	0	0	0	42841	0	0	0	0	0	0	0	0	0	68244	0	0	0	0	0	0	0	0	0	0	0	0	0	0	0	0	0	0	0	0	0	0	0	0	0	0	0	0	75913	0	0	0	0	0
43404_1#99	0	0	0	0	19190	0	0	0	0	0	0	0	0	0	0	0	0	0	0	0	0	0	0	0	0	0	0	0	0	0	0	0	0	0	0	0	0	0	0	0	0	0	0	0	0	0	0	0	0
43404_1#74	0	0	0	0	17309	0	0	0	0	0	0	0	0	0	0	0	0	0	0	0	0	0	0	0	0	0	0	0	0	0	0	0	0	0	0	0	0	0	0	0	0	0	0	0	0	0	0	0	0
43404_1#80	0	0	0	0	70399	0	0	0	0	0	0	18968	0	0	0	0	0	0	0	0	0	0	0	0	0	0	0	0	0	0	0	0	0	0	0	0	0	0	0	0	0	0	0	0	0	0	0	0	0
43404_1#5	0	0	0	0	36733	0	0	0	0	0	0	0	0	0	0	0	0	0	0	0	0	0	0	0	0	0	0	0	0	0	0	0	0	0	0	0	0	0	0	0	26246	0	0	0	0	0	0	0	0
43404_1#73	77425	0	0	0	12014	0	0	0	0	0	0	0	0	0	60608	0	0	0	0	0	0	0	27390	0	0	0	0	0	0	0	0	0	0	0	0	0	0	0	48650	11423	65881	0	0	68829	0	0	0	0	0
43404_1#111	0	0	0	0	0	0	0	0	0	0	0	0	0	0	0	0	0	0	0	0	0	0	0	0	0	0	0	0	0	0	0	0	0	0	0	0	0	0	0	0	0	0	0	0	0	0	0	0	0
43404_1#109	0	0	0	0	8445	0	0	0	0	0	0	0	0	0	0	0	0	0	0	0	0	0	0	0	0	0	0	0	0	0	0	0	0	0	0	55149	0	0	0	0	0	0	0	0	0	0	0	0	0
43404_1#95	0	46090	0	305647	9616	0	0	0	0	0	0	21814	0	0	0	0	0	0	0	0	0	0	0	0	0	0	19712	0	0	0	0	0	0	0	0	149681	0	0	0	0	45606	0	0	0	0	0	0	0	0
43404_1#15	0	0	0	0	17904	0	0	0	0	0	0	35240	0	0	0	0	0	0	0	0	0	0	0	0	0	0	0	0	0	0	0	0	0	0	0	0	0	0	0	0	0	0	0	0	0	0	0	0	0
43404_1#101	27653	0	0	135858	82665	59512	172179	241909	55406	43680	88691	15601	0	0	0	0	0	0	0	0	0	0	62699	0	0	0	0	0	0	0	0	62366	0	0	0	44665	0	0	0	0	0	50593	0	0	0	0	0	0	0
43404_1#13	0	0	0	0	19646	0	0	0	0	0	0	0	0	0	0	0	0	0	18758	0	0	0	0	0	0	0	0	0	0	0	0	0	0	0	0	0	0	0	0	0	0	0	0	0	0	0	0	0	0
43404_1#83	0	134418	0	0	37456	0	0	0	0	0	0	42011	0	0	0	0	0	0	0	0	0	0	0	0	72447	0	0	0	0	0	0	0	0	0	0	0	0	0	0	0	20160	0	0	0	0	0	0	0	0
43404_1#91	0	0	0	520993	59157	0	0	0	0	0	0	0	0	0	0	0	0	0	0	0	0	0	0	0	0	0	0	0	0	0	0	0	0	0	0	65451	0	0	0	0	0	0	0	0	0	0	0	0	0
43404_1#47	0	0	0	0	0	0	0	0	0	0	0	0	0	0	31894	0	0	0	0	0	0	0	0	21893	0	0	101613	0	0	0	0	0	0	0	0	96434	0	0	0	0	0	38694	0	36064	0	0	0	0	0
43404_1#96	0	0	0	0	25790	0	0	0	0	0	0	0	0	0	0	0	0	0	0	0	0	0	0	0	0	0	0	23869	0	0	0	0	0	0	0	0	0	0	0	0	0	0	0	0	0	0	0	0	0
43404_1#63	0	0	0	0	0	0	0	0	0	0	0	0	0	0	0	0	0	0	0	0	0	0	0	0	0	0	0	0	0	0	0	0	0	0	0	0	0	0	0	0	0	0	0	0	0	0	0	0	0
43404_1#100	362895	384370	73931	1019827	56238	0	0	0	0	0	0	0	0	0	0	0	0	0	0	0	0	0	0	0	0	0	0	0	0	0	0	0	0	0	0	0	0	0	0	0	0	0	0	0	0	0	0	0	0
43404_1#125	0	0	0	0	0	0	0	0	0	0	0	0	0	0	0	0	0	0	0	0	0	0	0	16996	0	0	0	0	0	0	0	0	0	0	0	0	0	0	0	0	0	0	0	0	0	0	0	0	0
43404_1#14	0	0	0	0	0	0	0	0	0	0	0	0	0	0	0	0	0	0	0	0	0	0	0	0	0	0	0	0	0	0	0	0	0	0	0	168991	0	0	0	0	0	0	0	0	0	0	0	0	0
43404_1#106	0	0	0	0	0	0	0	0	0	0	0	0	0	0	0	0	0	0	0	0	0	0	0	0	0	0	0	0	0	0	0	0	0	0	0	141752	0	0	0	0	0	476421	16777	328873	72592	663020	325693	0	0
43404_1#116	0	0	0	0	132158	0	0	0	0	0	0	24195	0	0	0	0	0	0	0	0	0	0	0	0	0	0	0	0	0	0	0	0	0	0	0	0	0	0	0	0	0	0	0	0	0	0	0	0	0
43404_1#107	47351	0	0	0	0	0	0	0	0	0	0	0	0	0	27815	57524	0	0	0	0	0	0	0	0	0	0	0	0	0	0	16332	26451	0	0	0	0	0	0	24713	0	0	0	0	32088	0	0	0	78935	177902
43404_1#18	0	0	0	0	30210	0	0	0	0	0	0	21714	0	0	0	0	0	0	0	0	0	0	0	0	0	0	0	38680	0	0	0	0	0	0	0	0	0	0	0	0	0	0	0	0	0	0	0	0	0
43404_1#94	0	0	0	9940	92461	0	0	0	0	0	0	0	0	0	0	0	0	0	0	0	0	0	0	0	0	0	0	0	0	0	0	0	0	0	0	0	0	0	0	10558	0	0	0	0	0	0	0	0	0
43404_1#102	0	0	0	0	92224	0	0	0	0	0	0	159444	144637	87575	243789	501251	710383	142885	48878	221992	0	0	0	0	0	0	0	0	0	0	0	0	0	0	0	38190	0	0	0	10501	28918	0	0	0	0	0	0	0	0
43404_1#21	0	0	0	0	0	0	0	0	0	0	0	16422	0	0	0	0	0	0	0	0	0	0	0	0	456724	0	0	0	0	0	0	0	0	0	0	0	0	0	0	0	0	0	0	0	0	0	0	0	0
43404_1#3	0	620550	57785	606155	82504	0	0	0	0	0	0	0	0	0	0	0	0	0	0	0	0	0	0	0	0	0	0	0	0	0	0	0	0	0	0	0	0	0	0	14674	0	0	0	0	0	0	0	0	0
43404_1#58	0	0	27331	0	93978	0	0	0	0	0	0	0	0	0	0	0	0	0	0	0	0	0	0	34217	0	0	0	0	0	0	0	0	0	0	0	0	0	0	0	0	0	0	0	0	0	0	0	0	0
43404_1#119	0	21555	0	0	0	0	0	0	0	0	0	0	0	0	0	0	0	0	0	0	0	0	0	0	0	0	0	0	0	0	0	0	0	0	0	177589	0	0	0	0	0	0	0	0	0	0	0	0	0
43404_1#110	0	0	0	0	16379	0	0	0	0	0	0	0	0	0	0	0	0	0	0	0	0	0	65786	63332	296807	0	0	0	0	0	0	0	0	0	0	0	0	0	0	0	17309	29689	0	0	0	0	21321	0	0
43404_1#22	0	0	0	0	33329	0	0	0	0	0	0	0	0	0	0	0	0	0	0	0	0	0	0	0	0	0	0	0	0	0	0	0	0	0	0	0	0	0	0	0	0	0	0	0	0	0	0	0	0
43404_1#68	0	0	0	0	0	0	0	0	0	0	0	0	0	0	0	0	0	0	0	0	0	0	0	119085	0	0	0	0	0	0	0	0	0	0	0	0	0	0	0	0	0	0	0	0	0	0	0	0	0
43404_1#8	0	0	0	0	13274	0	0	0	0	0	0	0	0	0	0	0	0	0	0	0	0	0	0	0	0	0	0	0	0	0	0	0	0	0	0	0	0	0	0	0	0	0	0	0	0	0	0	0	0
43404_1#37	0	0	0	0	23786	0	0	0	0	0	0	0	0	0	0	0	0	0	0	0	0	0	0	0	123373	0	0	0	0	0	0	0	0	0	0	0	0	0	0	0	107771	0	0	0	0	0	0	0	0
43404_1#39	0	163518	0	0	40845	0	0	0	0	0	0	16051	0	0	0	0	0	0	0	0	0	0	0	0	0	0	0	0	0	0	17622	0	0	0	0	0	0	0	0	0	0	0	0	0	0	0	0	0	0
43404_1#54	0	0	0	0	39671	0	0	0	0	0	0	0	0	0	0	0	0	0	0	0	0	0	0	0	0	0	0	0	0	0	0	0	0	0	0	0	0	0	0	0	0	0	0	0	0	0	0	0	0
43404_1#122	0	0	0	0	11004	0	0	0	0	0	0	0	0	0	12722	0	0	0	0	0	0	0	0	0	0	0	0	53876	0	0	0	0	0	0	0	0	0	0	0	0	0	0	0	0	0	0	0	0	0
43404_1#20	0	0	0	0	0	0	0	0	0	0	0	0	0	0	41250	0	0	0	0	0	0	0	0	0	0	0	0	0	0	0	0	35789	13862	0	0	86673	0	0	0	0	22959	0	0	50393	0	0	0	22651	0
43404_1#104	0	0	0	0	0	0	0	0	0	0	0	0	0	0	19829	0	0	0	0	0	0	0	64886	119889	3351654	114703	41940	152101	150060	136836	126803	23436	0	0	0	0	0	0	0	8653	0	0	0	24594	0	0	0	0	0
43404_1#4	55466	0	0	0	10773	0	0	0	0	0	0	18244	0	0	30007	0	0	0	0	0	0	0	0	0	0	0	0	0	0	0	0	0	0	0	0	0	0	0	0	0	0	0	0	32654	0	0	0	0	0
43404_1#51	0	0	0	0	19538	0	0	0	0	0	0	0	0	0	0	0	0	0	0	0	0	0	0	0	0	0	0	0	0	0	0	0	0	0	0	0	0	0	0	0	0	0	0	0	0	0	0	0	0
43404_1#78	0	0	0	0	29769	0	0	0	0	0	0	0	0	0	0	0	0	0	0	0	0	0	0	0	0	0	0	0	0	0	0	0	0	0	0	0	0	0	0	0	0	0	0	0	0	0	0	0	0
43404_1#113	0	0	18999	84931	18888	0	0	0	0	0	0	0	0	0	8559	0	0	0	0	0	0	0	0	0	0	0	0	0	0	0	0	0	0	0	0	0	0	0	0	0	0	0	0	12259	0	0	0	0	0
43404_1#76	0	0	0	0	1116650	0	0	0	0	0	0	0	0	0	0	0	0	0	0	0	0	0	0	0	299438	0	0	0	0	0	0	0	0	0	0	0	0	0	0	0	43312	0	0	0	0	0	0	0	0
43404_1#32	0	14449	0	0	16900	0	0	0	0	0	126731	0	0	0	0	0	0	0	43770	0	0	0	0	0	0	0	0	0	0	0	0	0	0	0	0	0	0	0	0	0	0	0	0	0	0	0	0	0	0
43404_1#12	258508	0	0	0	9386	0	0	0	0	0	0	0	0	0	0	0	0	0	0	0	0	0	0	0	1752035	0	0	0	0	0	0	0	0	0	0	0	0	0	0	0	0	0	0	0	0	0	0	0	0
43404_1#108	0	0	39431	0	25039	0	0	0	0	0	0	0	0	0	0	0	0	0	0	0	0	0	0	0	0	0	0	0	0	0	0	0	0	0	0	59791	0	0	0	0	0	0	0	0	0	0	0	0	0
43404_1#17	0	0	0	0	22726	0	0	0	0	0	0	0	0	0	17881	0	0	0	0	0	0	0	30191	0	2674133	0	0	0	0	0	0	0	0	0	0	0	0	0	0	0	0	0	0	19339	0	0	0	0	0
43404_1#59	0	0	0	0	0	0	0	0	0	0	0	0	0	0	0	0	0	0	0	0	0	0	0	56537	994157	0	0	0	0	0	0	0	0	0	0	0	0	0	0	0	0	0	0	0	0	0	0	0	0
43404_1#97	150368	56722	0	125640	9644	0	0	0	0	0	0	0	0	0	0	0	0	0	0	0	0	0	0	0	0	0	0	0	0	0	0	0	0	0	0	45248	0	0	0	0	0	0	0	0	0	0	0	0	0
43404_1#118	0	0	0	0	15366	0	0	0	0	0	0	0	0	0	0	0	0	0	0	0	0	0	0	0	0	0	0	0	0	0	0	81780	0	0	0	0	0	0	0	0	0	0	0	0	0	0	0	0	0
43404_1#92	0	0	0	0	13872	0	0	0	0	0	0	0	0	0	115792	0	0	0	0	0	0	0	0	0	0	0	116907	0	0	0	0	0	0	0	0	0	0	0	0	0	0	0	0	124062	0	0	0	0	0
43404_1#43	0	0	0	0	0	0	0	0	0	0	0	0	0	0	0	0	0	0	0	0	0	0	0	0	176176	0	0	0	0	0	0	0	0	0	0	0	0	0	0	0	0	0	0	0	0	0	0	0	0
43404_1#2	0	19486	0	0	25252	0	0	0	0	0	0	0	0	0	0	0	0	0	0	0	0	0	0	0	36574	0	0	0	0	0	0	0	0	0	0	0	0	0	0	0	33527	0	0	0	0	0	0	0	0
43404_1#29	0	0	0	816205	37431	0	0	0	0	0	0	21781	0	0	0	0	0	0	0	0	0	0	0	0	0	0	0	0	0	0	0	90660	0	0	0	115388	0	0	0	9276	15304	0	0	0	0	0	0	0	0
43404_1#65	9428	0	0	0	0	0	0	0	0	0	0	0	0	0	30569	0	0	0	0	0	0	0	0	0	0	0	0	0	0	0	0	0	0	0	0	0	0	0	0	0	0	0	0	34991	0	0	0	0	0
43404_1#103	0	0	0	0	16472	0	0	0	0	0	0	0	0	0	0	0	0	0	0	0	2169543	37814	0	0	0	0	0	0	0	0	0	0	0	0	0	0	0	0	0	0	0	0	0	0	0	0	0	0	0
43404_1#16	0	0	0	0	0	0	0	0	0	0	0	0	0	0	0	0	0	0	0	0	0	0	0	0	0	0	0	0	0	0	0	0	0	0	0	0	0	0	0	0	79173	0	11981	0	0	0	0	0	0
43404_1#112	0	0	0	0	9952	0	0	0	0	0	0	0	0	0	0	0	0	0	0	0	0	0	0	0	20014	0	0	0	0	0	0	0	0	0	0	48787	0	0	0	0	0	0	0	0	0	0	0	0	15631
43404_1#124	0	0	0	0	12466	0	0	0	0	0	0	0	0	0	0	0	0	0	0	0	0	0	0	0	0	0	0	0	0	0	0	0	0	0	0	0	0	0	0	7967	14285	0	0	0	0	0	0	0	0
43404_1#55	0	56178	0	0	64924	0	0	0	0	0	0	26617	0	0	0	0	0	0	0	0	0	0	0	0	0	0	0	0	0	0	0	0	0	0	0	38465	0	0	0	0	0	0	0	0	0	0	0	0	0
43404_1#50	0	0	0	0	16962	0	0	0	0	0	0	0	0	0	0	0	0	0	0	0	0	0	0	0	29500	0	0	0	0	0	0	0	0	0	0	0	0	0	0	0	0	0	0	0	0	0	0	0	0
43404_1#46	0	0	0	0	89737	0	0	0	0	0	0	17462	0	0	0	0	0	0	0	0	0	0	0	30605	0	0	0	0	0	0	0	0	0	16022	0	0	0	0	0	9905	0	0	0	0	0	0	0	0	0
43404_1#42	0	0	0	0	0	0	0	0	0	0	0	0	0	0	0	0	0	0	0	0	0	0	0	0	0	0	0	0	0	0	0	0	0	0	0	60340	0	0	0	0	0	0	0	0	0	0	0	0	0
43404_1#123	0	0	0	113679	14603	0	0	0	0	0	0	0	0	0	25364	0	0	0	0	0	0	0	0	0	0	0	0	0	0	0	0	0	0	0	0	108705	0	0	0	0	0	0	0	29094	0	0	0	0	0
43404_1#115	205475	0	0	0	0	0	0	0	0	0	0	0	0	0	0	0	0	0	0	0	0	0	0	0	0	0	0	0	0	0	0	0	0	0	0	0	0	0	0	0	0	0	0	0	0	0	0	0	0
43404_1#28	103131	0	0	0	210898	0	0	0	0	0	0	0	0	0	23931	0	0	0	0	0	0	0	37608	0	0	0	0	0	0	0	0	0	0	0	0	75314	0	0	0	0	0	0	0	23516	0	59304	0	0	0
43404_1#33	0	0	0	0	0	0	0	0	0	0	0	0	0	0	0	0	0	0	0	0	0	0	0	0	114700	0	0	0	0	0	0	0	0	0	0	0	0	0	0	0	0	0	0	0	0	0	0	0	0
43404_1#120	0	0	0	0	47820	0	0	0	0	0	0	0	0	0	0	0	0	0	0	0	0	0	0	0	0	0	0	0	0	0	0	0	0	0	0	77832	0	0	0	0	0	0	0	0	0	0	0	0	0
43404_1#87	98170	0	0	0	128016	0	0	0	0	0	0	0	0	0	0	0	0	0	0	0	0	0	0	29208	0	0	0	0	0	0	0	0	0	0	0	226179	0	0	0	0	0	0	0	0	0	0	0	0	0
43404_1#71	0	0	0	0	7456	0	0	0	0	0	0	0	0	0	0	0	0	0	0	0	0	0	0	0	0	0	0	0	0	0	0	0	0	0	0	36685	0	0	0	0	0	0	0	0	0	0	0	0	0
43404_1#117	0	0	0	0	75408	0	0	0	0	0	0	0	0	0	0	0	0	0	0	0	0	0	0	0	0	0	0	0	0	0	0	0	0	0	0	0	0	0	0	0	0	0	0	0	0	0	0	0	0
43404_1#84	0	0	0	0	29539	0	0	0	0	0	0	18251	0	0	0	0	0	0	0	0	0	0	0	0	0	0	0	0	0	0	20965	30536	0	0	0	73787	0	0	0	0	30408	35571	0	0	0	0	0	0	0
43404_1#72	0	0	0	0	85327	0	0	0	0	0	0	0	0	0	0	0	0	0	0	0	0	0	0	0	0	0	0	0	0	0	0	0	0	0	0	49460	0	0	0	0	0	0	0	0	0	0	0	0	34897
43404_1#24	0	0	0	0	103891	0	0	0	0	0	0	0	0	0	0	0	0	0	0	0	0	0	0	0	2593942	0	0	0	0	0	0	0	0	0	0	130769	0	0	0	0	0	0	0	0	0	0	0	0	0
43404_1#77	0	78219	0	24194	30165	0	0	0	0	0	0	0	0	0	78032	0	0	0	34785	0	0	0	0	0	0	0	0	0	0	0	0	0	0	0	0	178991	0	0	0	0	0	0	0	81628	14255	0	0	0	0
43404_1#1	0	0	0	0	81528	0	0	0	0	0	0	0	0	0	0	0	0	0	0	0	0	0	0	0	0	0	0	0	0	0	0	0	0	0	0	438599	0	0	0	0	0	0	0	0	0	0	0	0	0
43404_1#105	0	448145	0	0	80501	0	0	0	0	0	0	0	0	0	0	0	0	0	0	0	0	0	0	0	0	0	0	0	0	0	0	255406	111181	75559	25760	806958	168374	118825	326704	60298	74872	0	0	0	0	0	0	0	0
43404_1#62	0	0	0	0	37991	0	0	0	0	0	0	0	0	0	0	0	0	0	0	0	0	0	0	0	0	0	0	0	0	0	0	0	0	0	0	0	0	0	0	0	0	0	0	0	0	0	0	0	0
43404_1#86	14433	0	0	0	23834	0	0	0	0	0	0	0	0	0	92225	0	0	0	0	0	0	0	0	0	0	0	44398	0	0	0	0	0	0	0	0	0	0	0	0	0	51300	0	0	120541	0	0	0	0	0
43404_1#35	0	0	0	0	0	0	0	0	0	0	0	16325	0	0	0	0	0	0	0	0	0	0	36857	0	1223220	0	0	0	0	0	0	0	0	0	0	0	0	0	0	0	0	0	0	0	0	0	0	0	0
43404_1#10	0	0	0	0	0	0	0	0	0	0	0	25970	0	0	0	0	0	0	0	0	0	0	0	27587	0	0	0	0	0	0	0	0	0	0	0	0	0	0	0	0	0	0	0	0	0	0	0	0	0
43404_1#121	0	0	0	64533	20461	0	0	0	0	0	0	0	0	0	16293	0	0	0	0	0	0	0	0	0	0	0	0	0	0	0	0	91921	0	0	0	0	0	0	0	8294	0	0	0	17222	0	12471	0	0	0
43404_1#89	151009	0	0	0	8930	0	0	0	0	0	0	0	0	0	0	0	0	0	0	0	0	0	0	0	0	0	0	0	0	0	0	0	0	0	0	0	0	0	0	0	0	40807	0	0	0	0	0	0	0
43404_1#85	0	0	0	0	12001	0	0	0	0	0	0	0	0	0	0	0	0	0	0	0	0	0	0	0	358789	0	0	0	0	0	0	0	0	0	0	0	0	0	0	0	0	0	0	0	0	0	0	0	0
43404_1#67	0	0	0	298320	63975	0	0	0	0	0	0	0	0	0	0	167694	0	0	0	0	0	0	0	0	0	0	0	0	0	0	0	0	0	0	0	0	0	0	0	9978	0	0	0	0	0	0	0	0	0
43404_1#82	12468	0	0	0	44378	0	0	0	0	0	0	0	0	0	0	0	0	0	0	0	0	0	0	0	0	0	0	0	0	0	0	0	0	0	0	52542	0	0	0	0	0	0	0	0	0	0	0	0	0
43404_1#114	0	0	0	0	0	0	0	0	0	0	0	0	0	0	0	0	0	0	0	0	0	0	0	0	0	0	0	0	0	0	93678	0	0	0	0	0	0	0	0	0	0	110257	0	0	0	0	0	0	0
[truncated: 1,312 more columns]

## Sheet: ca209-538_permanova
metadata	R2	pval	metadata_class	BH_qval	bd_pval	dtype
bowtie2 alignment	0.0159735	0.0001	technical	0.0024	NA	full
BOR cPD	0.0120103	0.0233	tumour	0.4225	NA	one-hot
BOR	0.0427413	0.0289	tumour	0.3042	0.61	full
BOR CR	0.0126294	0.0325	tumour	0.4225	NA	one-hot
OS12	0.0114743	0.048	NA	0.3042	0.56	full
albumin	0.0115715	0.0507	blood	0.3042	NA	full
chemo (<8wks)	0.0109007	0.1063	exposome	0.4576	NA	one-hot
chemo (<8wks)	0.0109007	0.1091	exposome	0.3912	NA	full
plate barcode DN909063S	0.0109152	0.1153	technical	0.4576	NA	one-hot
plate barcode DN909064T	0.0109152	0.1158	technical	0.4576	NA	one-hot
plate barcode	0.0109152	0.1187	technical	0.3912	NA	full
age	0.0107668	0.1297	patient	0.3912	0.01	full
PPI (<8wks)	0.0107202	0.1304	exposome	0.3912	NA	full
PPI (<8wks)	0.0107202	0.1334	exposome	0.4576	NA	one-hot
histology cohort UGB	0.0106712	0.1408	tumour	0.4576	NA	one-hot
BMI	0.0106236	0.1566	patient	0.4176	0	full
season summer	0.0103785	0.2006	exposome	0.5795	NA	one-hot
BOR PR	0.0102921	0.2246	tumour	0.584	NA	one-hot
LDH	0.0103055	0.3165	blood	0.7503	0	full
histology cohort	0.0195623	0.3446	tumour	0.7503	NA	full
season autumn	0.00974054	0.3733	exposome	0.7547	NA	one-hot
site MON	0.00968509	0.397	exposome	0.7547	NA	one-hot
histology cohort NEN	0.00966203	0.4026	tumour	0.7547	NA	one-hot
site BMO	0.00960268	0.4286	exposome	0.7547	NA	one-hot
site AUS	0.00953745	0.4515	exposome	0.7547	NA	one-hot
PFS12	0.00942159	0.4809	tumour	0.7503	0.56	full
platelets	0.00944956	0.4878	blood	0.7503	NA	full
DNA concentration	0.00940008	0.4986	technical	0.7503	NA	full
season winter	0.00925827	0.5597	exposome	0.7547	NA	one-hot
NLR	0.00907254	0.567	blood	0.7503	0	full
site	0.0375554	0.5771	exposome	0.7503	0.25	full
% QC removed	0.00898825	0.5823	technical	0.7503	NA	full
ECOG baseline	0.00911093	0.6139	patient	0.7503	NA	full
sex	0.00910545	0.6224	patient	0.7503	0.91	full
measurable tumour	0.00906946	0.6295	tumour	0.7503	NA	full
histology cohort GYN	0.00904246	0.6328	tumour	0.7547	NA	one-hot
site BLA	0.00904058	0.6354	exposome	0.7547	NA	one-hot
site PMC	0.00907208	0.6386	exposome	0.7547	NA	one-hot
% human removed	0.00850359	0.6565	technical	0.7503	NA	full
BOR SD	0.00888809	0.704	tumour	0.7797	NA	one-hot
season	0.0274296	0.7149	exposome	0.7799	0.6	full
BOR PD	0.00884986	0.7197	tumour	0.7797	NA	one-hot
antibiotic (<8wks)	0.00853443	0.7804	exposome	0.8116	NA	one-hot
antibiotic (<8wks)	0.00853443	0.7834	exposome	0.8175	NA	full
clean reads	0.00664461	0.9771	technical	0.9771	NA	full
season spring	0.00756562	0.9781	exposome	0.9781	NA	one-hot

## Sheet: moving_pfs_permanova
PFS_months	PFS_prop	R2	pval	inverse_p
1	0.896226	0.0122203	0.034	29.4118
2	0.783019	0.0110748	0.086	11.6279
3	0.471698	0.0116344	0.029	34.4828
4	0.45283	0.0115595	0.041	24.3902
5	0.415094	0.0104674	0.154	6.49351
6	0.358491	0.0103621	0.194	5.15464
7	0.330189	0.0102987	0.202	4.9505
8	0.320755	0.0103836	0.192	5.20833
9	0.283019	0.0104676	0.18	5.55556
10	0.254717	0.0101474	0.225	4.44444
11	0.235849	0.00991068	0.345	2.89855
12	0.226415	0.00942159	0.489	2.04499
13	0.207547	0.00903599	0.646	1.54799
14	0.179245	0.00952493	0.447	2.23714
15	0.179245	0.00952493	0.458	2.18341
16	0.179245	0.00952493	0.448	2.23214
17	0.179245	0.00952493	0.428	2.33645
18	0.169811	0.00946863	0.494	2.02429
19	0.160377	0.00943866	0.508	1.9685
20	0.160377	0.00943866	0.477	2.09644
21	0.160377	0.00943866	0.484	2.06612
22	0.160377	0.00943866	0.479	2.08768
23	0.150943	0.00942211	0.494	2.02429
24	0.132075	0.00976161	0.39	2.5641

## Sheet: metadata_and_clr_abundances
lane_id	R_vs_PD	PFS12	c__age	c__sex	c__BMI	c__ECOG_baseline	c__histology_cohort	c__measurable_tumour	c__site	c__season	c__antibiotic_use	c__PPI_use	c__chemo_use	c__NLR	c__PLAT	c__ALB	c__LDH	e__plate_barcode	e__concentration	e__clean_reads	e__percent_human_removed	e__percent_QC_removed	e__bowtie2_alignment	f__Methanobacteriaceae	f__Methanomassiliicoccaceae	f__Methanomethylophilaceae	f__Actinomycetaceae	f__Bifidobacteriaceae	f__Atopobiaceae	f__Coriobacteriaceae	f__Eggerthellaceae	f__QAMH01	f__Bacteroidaceae	f__Barnesiellaceae	f__Coprobacteraceae	f__Marinifilaceae	f__Muribaculaceae	f__Porphyromonadaceae	f__Rikenellaceae	f__Tannerellaceae	f__UBA11471	f__UBA932	f__UBA1820	f__Gastranaerophilaceae	f__Desulfovibrionaceae	f__Borkfalkiaceae	f__CAG-138	f__CAG-314	f__CAG-552
43404_1#9	FALSE	FALSE	37	F	20.31	1	GYN	45	PMC	summer	TRUE	FALSE	FALSE	3	375	38	178	DN909063S	6.82	20026755	0.14	0.18	0.8873	-0.794249	-0.794249	-0.794249	-0.794249	1.71033	-0.794249	2.53359	-0.794249	-0.794249	7.21537	2.5145	1.31016	3.23748	-0.794249	-0.794249	4.43109	5.06515	0.816162	-0.794249	-0.794249	-0.794249	3.65767	-0.794249	-0.794249	-0.794249	-0.794249
43404_1#60	FALSE	FALSE	58	F	25.42	1	UGB	64	BMO	autumn	FALSE	TRUE	FALSE	5.88	575	20	898	DN909064T	14.74	23580919	0.01	0.1	0.8065	-0.752838	-0.752838	-0.752838	-0.752838	2.44936	-0.752838	-0.752838	-0.752838	-0.752838	7.19229	-0.752838	-0.752838	2.44732	-0.752838	-0.752838	4.72175	5.80346	-0.752838	-0.752838	-0.752838	-0.752838	2.41508	-0.752838	-0.752838	-0.752838	-0.752838
43404_1#69	NA	TRUE	55	M	24.93	1	NEN	220	MON	summer	FALSE	TRUE	FALSE	7.5	319	36	128	DN909063S	378.25	19934953	0.12	0.12	0.8657	-0.921838	-0.921838	-0.921838	-0.921838	-0.921838	-0.921838	-0.921838	-0.921838	-0.921838	7.05806	3.17249	-0.921838	3.41969	-0.921838	-0.921838	4.96406	2.81527	1.85685	-0.921838	-0.921838	-0.921838	3.72246	-0.921838	-0.921838	2.46431	-0.921838
43404_1#64	FALSE	FALSE	30	F	18.58	1	GYN	131	PMC	summer	FALSE	TRUE	FALSE	2.53	337	41	188	DN909063S	204.42	16876328	0.02	0.1	0.8996	-0.628835	-0.628835	-0.628835	-0.628835	2.34741	-0.628835	-0.628835	-0.628835	-0.628835	7.42561	-0.628835	-0.628835	4.01475	-0.628835	-0.628835	5.40108	3.62373	-0.628835	-0.628835	-0.628835	-0.628835	3.05883	-0.628835	-0.628835	-0.628835	-0.628835
43404_1#6	TRUE	TRUE	46	M	26.08	1	NEN	66	PMC	winter	FALSE	TRUE	FALSE	3.86	152	40	210	DN909064T	86.11	18483582	0.65	0.16	0.8897	-0.818617	-0.818617	-0.818617	-0.818617	0.852233	-0.818617	-0.818617	-0.818617	-0.818617	7.17482	1.13909	-0.818617	1.4482	-0.818617	-0.818617	2.17858	2.20186	-0.818617	4.7084	-0.818617	-0.818617	-0.818617	-0.818617	-0.818617	-0.818617	-0.818617
43404_1#81	NA	FALSE	43	M	30.39	0	UGB	40	MON	autumn	FALSE	FALSE	TRUE	1.76	264	42	219	DN909063S	89.8	20477883	0.09	0.12	0.9006	0.69531	-0.790208	-0.790208	-0.790208	1.74634	-0.790208	-0.790208	-0.790208	-0.790208	7.21756	-0.790208	-0.790208	1.9296	-0.790208	-0.790208	4.62085	4.33116	-0.790208	-0.790208	-0.790208	-0.790208	2.63356	-0.790208	-0.790208	-0.790208	-0.790208
43404_1#19	NA	FALSE	22	F	18.9	0	NEN	111	AUS	spring	TRUE	FALSE	FALSE	2.92	132	32	273	DN909064T	264.43	19278902	0.02	0.1	0.8928	-0.752542	-0.752542	-0.752542	-0.752542	1.23871	-0.752542	-0.752542	-0.752542	-0.752542	7.21031	4.58108	-0.752542	3.75484	-0.752542	-0.752542	4.60206	4.24546	-0.752542	-0.752542	-0.752542	-0.752542	2.67997	-0.752542	-0.752542	-0.752542	-0.752542
43404_1#79	FALSE	FALSE	74	M	19.25	1	UGB	108	PMC	autumn	FALSE	FALSE	FALSE	13.11	478	25	149	DN909063S	66.59	20289118	0.09	0.12	0.8287	-0.875595	-0.875595	-0.875595	-0.875595	-0.875595	-0.875595	-0.875595	-0.875595	-0.875595	6.60286	1.20774	-0.875595	3.18729	-0.875595	-0.875595	5.11474	6.04678	-0.875595	-0.875595	-0.875595	-0.875595	0.879373	1.78099	-0.875595	-0.875595	-0.875595
43404_1#88	TRUE	TRUE	51	M	35.3	0	NEN	77	MON	autumn	FALSE	FALSE	TRUE	1.7	219	37	444	DN909063S	49.68	18994469	0.49	0.15	0.8812	-0.637651	-0.637651	-0.637651	-0.637651	3.27999	-0.637651	-0.637651	-0.637651	-0.637651	7.28847	2.27264	-0.637651	-0.637651	-0.637651	-0.637651	3.24422	4.01187	-0.637651	-0.637651	-0.637651	-0.637651	2.68983	-0.637651	-0.637651	-0.637651	-0.637651
43404_1#75	FALSE	FALSE	65	F	22.76	1	GYN	42	MON	summer	FALSE	TRUE	FALSE	6.88	302	36	807	DN909063S	203.54	21263694	0.12	0.1	0.8022	0.518481	1.92352	-1.26466	-1.26466	-1.26466	-1.26466	-1.26466	-1.26466	-1.26466	5.39581	1.79611	-1.26466	3.31794	-1.26466	-1.26466	4.01673	2.54838	-1.26466	-1.26466	0.879805	-1.26466	2.6345	-1.26466	5.00337	1.13977	-1.26466
43404_1#93	NA	FALSE	58	M	31.02	0	NEN	204	AUS	winter	FALSE	FALSE	FALSE	1.62	167	40	189	DN909063S	41.18	19145895	0.03	0.14	0.8475	-0.626858	-0.626858	-0.626858	-0.626858	-0.626858	-0.626858	-0.626858	-0.626858	-0.626858	7.28734	-0.626858	-0.626858	2.15078	-0.626858	-0.626858	3.95172	5.72895	-0.626858	-0.626858	-0.626858	-0.626858	1.78398	-0.626858	-0.626858	-0.626858	-0.626858
43404_1#90	TRUE	FALSE	72	F	24.61	1	NEN	67	PMC	autumn	FALSE	FALSE	FALSE	5.62	287	39	1236	DN909063S	110.33	30940873	0.04	0.13	0.8992	-0.761113	-0.761113	-0.761113	-0.761113	2.28004	-0.761113	-0.761113	1.46085	-0.761113	7.27653	3.27663	-0.761113	3.07211	-0.761113	-0.761113	3.51125	3.84866	-0.761113	-0.761113	-0.761113	-0.761113	2.65914	-0.761113	-0.761113	-0.761113	-0.761113
43404_1#70	TRUE	TRUE	76	F	22.77	1	GYN	81	PMC	summer	FALSE	TRUE	FALSE	2.95	321	40	278	DN909063S	188.39	21988044	0.18	0.14	0.893	-1.06705	-1.06705	-1.06705	-1.06705	1.68361	-1.06705	-1.06705	1.3402	-1.06705	6.29361	-1.06705	1.01792	2.61026	-1.06705	-1.06705	5.5621	4.39083	-1.06705	-1.06705	-1.06705	-1.06705	2.85769	-1.06705	0.893532	-1.06705	-1.06705
43404_1#66	TRUE	TRUE	38	M	28.19	0	NEN	62	AUS	summer	FALSE	TRUE	FALSE	3.29	276	41	440	DN909063S	224.58	53837489	0.78	0.13	0.9128	-0.495612	-0.495612	-0.495612	-0.495612	0.778281	-0.495612	-0.495612	0.603	-0.495612	7.60363	-0.495612	-0.495612	-0.495612	-0.495612	-0.495612	5.07353	5.21291	-0.495612	-0.495612	-0.495612	-0.495612	4.25346	-0.495612	-0.495612	-0.495612	-0.495612
43404_1#11	FALSE	FALSE	51	F	36.63	1	GYN	113.1	PMC	winter	FALSE	FALSE	FALSE	2.69	221	32	497	DN909064T	45.49	23525568	0.09	0.22	0.8752	-0.91907	-0.91907	-0.91907	-0.91907	-0.91907	-0.91907	2.30898	0.950622	-0.91907	6.81361	-0.91907	1.74382	2.69389	-0.91907	-0.91907	5.52438	3.72228	-0.91907	-0.91907	-0.91907	-0.91907	2.14227	-0.91907	-0.91907	-0.91907	-0.91907
43404_1#98	FALSE	FALSE	65	M	29.1	1	UGB	155	MON	spring	FALSE	TRUE	TRUE	9.4	255	32	296	DN909063S	50.9	20168194	3.72	0.29	0.8016	-1.05535	-1.05535	-1.05535	-1.05535	0.636102	-1.05535	-1.05535	-1.05535	-1.05535	6.3205	1.11713	-1.05535	3.30446	-1.05535	-1.05535	4.00407	3.88038	-1.05535	-1.05535	-1.05535	-1.05535	3.1924	0.687387	4.76286	-1.05535	-1.05535
43404_1#25	FALSE	FALSE	64	M	22.95	1	UGB	344	BMO	autumn	FALSE	TRUE	FALSE	46.17	173	22	496	DN909063S	37.47	21778380	0.05	0.14	0.8812	-1.04756	-1.04756	-1.04756	-1.04756	1.51881	-1.04756	-1.04756	-1.04756	-1.04756	6.52594	3.01427	-1.04756	3.25198	-1.04756	-1.04756	4.7738	1.90907	-1.04756	-1.04756	-1.04756	-1.04756	2.27527	0.763917	2.61067	-1.04756	-1.04756
43404_1#7	TRUE	TRUE	57	F	30.48	1	NEN	83	MON	summer	FALSE	TRUE	FALSE	2.69	211	36	202	DN909063S	27.92	19831392	0.49	0.16	0.8851	-1.25881	-1.25881	-1.25881	-1.25881	-1.25881	-1.25881	-1.25881	-1.25881	1.34869	5.68643	3.83385	-1.25881	2.66902	-1.25881	-1.25881	5.5133	4.12711	-1.25881	-1.25881	-1.25881	-1.25881	2.58948	2.62448	2.96972	0.257853	-1.25881
43404_1#99	FALSE	FALSE	70	M	29.07	0	UGB	178	MON	spring	FALSE	TRUE	FALSE	3.75	155	37	246	DN909063S	203.25	18971660	0.02	0.13	0.8982	-0.67689	-0.67689	-0.67689	-0.67689	-0.67689	-0.67689	-0.67689	-0.67689	-0.67689	7.48795	2.98709	-0.67689	3.18155	-0.67689	-0.67689	4.49942	4.97342	-0.67689	-0.67689	-0.67689	1.60208	2.86553	-0.67689	-0.67689	-0.67689	-0.67689
43404_1#74	FALSE	FALSE	51	F	20.95	1	GYN	32	PMC	summer	FALSE	FALSE	FALSE	2.3	603	21	288	DN909063S	336.9	19572150	0.15	0.12	0.9695	-0.464265	-0.464265	-0.464265	-0.464265	-0.464265	-0.464265	-0.464265	-0.464265	-0.464265	7.71043	-0.464265	-0.464265	-0.464265	-0.464265	-0.464265	3.78906	-0.464265	-0.464265	-0.464265	-0.464265	-0.464265	-0.464265	2.51106	-0.464265	-0.464265	-0.464265
43404_1#80	TRUE	FALSE	58	F	26.41	0	UGB	46	AUS	autumn	FALSE	FALSE	FALSE	1	382	30	188	DN909063S	95.3	21092423	0.19	0.13	0.906	-0.781088	-0.781088	-0.781088	-0.781088	-0.781088	-0.781088	-0.781088	-0.781088	-0.781088	6.98708	-0.781088	3.39121	-0.781088	-0.781088	-0.781088	4.60847	-0.781088	-0.781088	-0.781088	-0.781088	-0.781088	2.43471	-0.781088	-0.781088	-0.781088	-0.781088
43404_1#5	FALSE	FALSE	59	M	24.49	1	UGB	198	PMC	summer	FALSE	FALSE	FALSE	4.83	322	37	281	DN909063S	25.17	18777108	1.11	0.22	0.8797	-0.856763	-0.856763	-0.856763	-0.856763	2.04315	-0.856763	2.77215	1.10417	-0.856763	7.00382	2.77071	-0.856763	1.62419	-0.856763	-0.856763	3.14614	5.05504	-0.856763	-0.856763	-0.856763	-0.856763	2.55769	-0.856763	-0.856763	-0.856763	-0.856763
43404_1#73	NA	FALSE	60	F	32.3	0	GYN	43	AUS	summer	FALSE	FALSE	FALSE	1.12	294	35	155	DN909063S	204.28	22854533	0.23	0.13	0.8795	-1.12019	-1.12019	-1.12019	-1.12019	2.02102	-1.12019	-1.12019	0.603281	-1.12019	6.30699	2.20323	1.30584	2.80712	-1.12019	-1.12019	5.1185	4.21104	2.54088	-1.12019	-1.12019	-1.12019	1.87723	0.500442	2.63329	1.23482	-1.12019
43404_1#111	FALSE	FALSE	75	F	28.38	1	UGB	100	BLA	autumn	FALSE	TRUE	TRUE	2.81	240	34	471	DN909063S	124.11	19075965	0.13	0.13	0.8999	-0.710341	-0.710341	-0.710341	-0.710341	1.63137	-0.710341	-0.710341	-0.710341	-0.710341	6.65121	-0.710341	-0.710341	-0.710341	-0.710341	-0.710341	5.13683	4.23333	-0.710341	-0.710341	-0.710341	-0.710341	2.00714	-0.710341	-0.710341	-0.710341	-0.710341
43404_1#109	FALSE	FALSE	67	F	28.69	0	UGB	28	MON	autumn	FALSE	TRUE	FALSE	1.89	287	38	162	DN909063S	70.14	22013855	0.01	0.15	0.9017	-0.679748	-0.679748	-0.679748	-0.679748	-0.679748	-0.679748	-0.679748	-0.679748	-0.679748	7.2772	3.33689	-0.679748	2.74839	-0.679748	-0.679748	5.67468	3.45174	-0.679748	-0.679748	-0.679748	-0.679748	1.38839	-0.679748	-0.679748	-0.679748	-0.679748
43404_1#95	TRUE	TRUE	49	F	29.07	1	GYN	325	AUS	winter	FALSE	FALSE	FALSE	3.25	299	39	308	DN909063S	75.1	21030798	0.08	0.12	0.8964	-1.03891	-1.03891	-1.03891	-1.03891	1.3203	-1.03891	-1.03891	-1.03891	-1.03891	6.49275	2.94988	2.00664	2.99521	-1.03891	-1.03891	4.42378	4.75815	-1.03891	-1.03891	-1.03891	2.98825	2.59411	1.54056	-1.03891	-1.03891	-1.03891
43404_1#15	NA	FALSE	35	M	23.99	0	NEN	84	MON	spring	FALSE	FALSE	TRUE	1.18	143	35	178	DN909064T	49.04	22883028	0.1	0.14	0.8848	-0.678105	-0.678105	-0.678105	-0.678105	-0.678105	-0.678105	-0.678105	1.21355	-0.678105	7.37224	-0.678105	-0.678105	2.49198	3.95681	-0.678105	1.60259	-0.678105	-0.678105	-0.678105	-0.678105	-0.678105	-0.678105	-0.678105	-0.678105	-0.678105	-0.678105
43404_1#101	FALSE	FALSE	67	M	29.48	0	UGB	59	MON	spring	FALSE	FALSE	TRUE	1.08	215	38	205	DN909063S	88.85	26872317	0.04	0.16	0.8824	0.220657	-1.02276	-1.02276	-1.02276	-1.02276	-1.02276	-1.02276	-1.02276	-1.02276	6.82143	1.16163	-1.02276	4.68386	-1.02276	-1.02276	3.94799	3.84962	0.910235	-1.02276	-1.02276	-1.02276	3.09662	1.39846	-1.02276	2.58504	-1.02276
43404_1#13	NA	FALSE	57	F	32.33	0	GYN	37	PMC	summer	FALSE	FALSE	FALSE	3.33	151	38	199	DN909063S	10.25	20420052	0.22	0.15	0.8741	-0.89839	-0.89839	-0.89839	-0.89839	2.35648	-0.89839	2.02776	-0.89839	-0.89839	7.0012	-0.89839	-0.89839	2.09206	-0.89839	-0.89839	3.0272	2.5081	-0.89839	-0.89839	-0.89839	-0.89839	2.20276	-0.89839	-0.89839	-0.89839	-0.89839
43404_1#83	TRUE	TRUE	63	M	22.64	1	UGB	42	PMC	autumn	FALSE	FALSE	FALSE	4.43	144	35	308	DN909063S	78.05	22065331	0.38	0.13	0.8894	-0.867363	-0.867363	-0.867363	-0.867363	2.47247	-0.867363	2.20244	-0.867363	-0.867363	7.05944	-0.867363	1.58068	3.26097	-0.867363	-0.867363	4.75368	-0.867363	-0.867363	-0.867363	-0.867363	-0.867363	2.49828	-0.867363	-0.867363	-0.867363	-0.867363
43404_1#91	TRUE	TRUE	70	F	23.42	0	NEN	74	PMC	autumn	FALSE	FALSE	TRUE	2.71	287	37	311	DN909063S	103.81	18442598	9.25	0.49	0.8857	-0.851275	-0.851275	-0.851275	-0.851275	1.9695	-0.851275	-0.851275	-0.851275	-0.851275	6.76479	2.66627	1.70394	4.02994	-0.851275	-0.851275	4.88071	4.85721	2.62155	-0.851275	-0.851275	-0.851275	2.8428	-0.851275	-0.851275	-0.851275	-0.851275
43404_1#47	NA	TRUE	71	F	30	1	GYN	52	PMC	winter	FALSE	FALSE	FALSE	3.1	430	32	327	DN909063S	32.96	27979264	0.28	0.25	0.7956	2.61084	-1.55994	1.70838	-1.55994	-1.55994	-1.55994	-1.55994	0.839067	-1.55994	5.81617	1.61602	-1.55994	2.41875	-1.55994	-1.55994	4.54907	3.78677	0.568451	-1.55994	0.474702	-1.55994	2.29643	1.5927	3.15294	-1.55994	-1.55994
43404_1#96	FALSE	FALSE	38	F	32.35	0	NEN	150	PMC	winter	FALSE	FALSE	FALSE	3.12	264	38	945	DN909063S	80.54	17035011	1.52	0.19	0.9111	-0.540766	-0.540766	-0.540766	-0.540766	1.27102	-0.540766	-0.540766	-0.540766	-0.540766	7.49072	4.78402	-0.540766	4.564	-0.540766	-0.540766	5.37552	-0.540766	-0.540766	-0.540766	-0.540766	-0.540766	-0.540766	-0.540766	-0.540766	-0.540766	-0.540766
43404_1#63	FALSE	FALSE	37	F	23.36	0	NEN	26	AUS	summer	FALSE	FALSE	TRUE	3.79	284	37	502	DN909063S	216.12	19715136	0.01	0.14	0.8368	-0.529376	-0.529376	-0.529376	-0.529376	-0.529376	-0.529376	-0.529376	-0.529376	-0.529376	7.73822	-0.529376	-0.529376	3.14076	2.54397	-0.529376	3.72978	2.35072	-0.529376	-0.529376	-0.529376	-0.529376	-0.529376	-0.529376	-0.529376	-0.529376	-0.529376
43404_1#100	NA	FALSE	63	F	36.11	0	GYN	83	MON	spring	FALSE	FALSE	FALSE	2.44	267	37	219	DN909063S	69.56	23745133	0.07	0.12	0.9166	-0.727842	-0.727842	-0.727842	-0.727842	-0.727842	-0.727842	-0.727842	-0.727842	-0.727842	7.28197	3.01149	2.51845	2.68515	-0.727842	-0.727842	4.18296	2.98941	-0.727842	-0.727842	-0.727842	-0.727842	3.0436	-0.727842	-0.727842	-0.727842	-0.727842
43404_1#125	FALSE	FALSE	47	F	27.73	1	GYN	17	PMC	winter	FALSE	TRUE	TRUE	3.95	231	30	229	DN909063S	162.43	23634173	0.07	0.13	0.8896	-0.536173	-0.536173	-0.536173	-0.536173	1.86237	-0.536173	-0.536173	-0.536173	-0.536173	7.67323	-0.536173	-0.536173	-0.536173	-0.536173	-0.536173	-0.536173	-0.536173	-0.536173	-0.536173	-0.536173	-0.536173	2.65323	2.39905	-0.536173	-0.536173	-0.536173
43404_1#14	NA	FALSE	60	M	25.86	0	NEN	38	PMC	spring	FALSE	TRUE	TRUE	2.25	121	38	226	DN909064T	149.7	20352575	0.06	0.14	0.9204	-0.384383	-0.384383	-0.384383	-0.384383	-0.384383	-0.384383	-0.384383	-0.384383	-0.384383	7.85696	-0.384383	-0.384383	-0.384383	-0.384383	-0.384383	-0.384383	4.51226	-0.384383	-0.384383	-0.384383	-0.384383	-0.384383	-0.384383	-0.384383	-0.384383	-0.384383
43404_1#106	FALSE	FALSE	26	F	32.28	0	GYN	219	BLA	summer	FALSE	FALSE	FALSE	2.22	317	37	203	DN909063S	89.25	20719406	0.07	0.11	0.8763	-1.15366	1.14632	-1.15366	-1.15366	-1.15366	-1.15366	-1.15366	-1.15366	-1.15366	6.38845	-1.15366	-1.15366	3.81393	-1.15366	-1.15366	4.7645	4.3366	1.11862	-1.15366	-1.15366	2.22523	2.51195	1.1751	3.85676	2.6073	0.898055
43404_1#116	FALSE	FALSE	40	F	21.33	0	NEN	75	BLA	autumn	FALSE	FALSE	FALSE	2	353	44	177	DN909063S	57.1	18176965	0.02	0.14	0.8572	-1.13778	0.776414	-1.13778	-1.13778	1.22657	-1.13778	-1.13778	-1.13778	-1.13778	6.02823	-1.13778	1.60625	2.90076	-1.13778	-1.13778	5.64802	2.73709	-1.13778	-1.13778	1.29891	-1.13778	3.50904	2.11795	3.77989	3.45306	-1.13778
43404_1#107	TRUE	FALSE	40	F	18.78	1	UGB	73	BMO	autumn	FALSE	FALSE	TRUE	1.69	159	38	362	DN909063S	100.13	21643637	0.06	0.11	0.8367	-1.19317	-1.19317	-1.19317	-1.19317	2.20993	-1.19317	-1.19317	0.594592	-1.19317	6.04183	2.4357	-1.19317	2.09328	4.32484	-1.19317	4.35462	2.68204	-1.19317	-1.19317	0.611232	-1.19317	0.653888	2.22503	2.74143	-1.19317	-1.19317
43404_1#18	FALSE	FALSE	64	M	31.67	1	UGB	138	AUS	summer	FALSE	TRUE	TRUE	4.24	278	36	218	DN909064T	93.56	20837461	0.1	0.12	0.8199	-0.804894	-0.804894	-0.804894	-0.804894	3.36099	-0.804894	-0.804894	-0.804894	-0.804894	6.77257	3.22266	-0.804894	3.04925	-0.804894	-0.804894	5.64404	4.50834	-0.804894	-0.804894	-0.804894	-0.804894	3.05395	-0.804894	-0.804894	-0.804894	-0.804894
43404_1#94	TRUE	FALSE	71	F	22.67	1	GYN	32	MON	winter	FALSE	FALSE	FALSE	7.4	190	31	463	DN909063S	45.8	17179815	0.1	0.14	0.8712	-1.07476	-1.07476	-1.07476	-1.07476	-1.07476	-1.07476	-1.07476	-1.07476	-1.07476	5.97204	3.95268	-1.07476	4.03899	3.58886	-1.07476	6.34515	3.23072	-1.07476	-1.07476	0.942824	1.77595	2.68843	-1.07476	3.81907	1.3534	-1.07476
43404_1#102	TRUE	TRUE	72	F	33.25	1	UGB	49	AUS	summer	FALSE	FALSE	FALSE	1.48	275	32	252	DN909063S	42.15	20628859	0.11	0.14	0.8472	-0.762954	-0.762954	-0.762954	-0.762954	-0.762954	-0.762954	-0.762954	-0.762954	-0.762954	6.57377	-0.762954	-0.762954	4.02938	-0.762954	-0.762954	5.7677	2.16023	-0.762954	-0.762954	-0.762954	-0.762954	-0.762954	-0.762954	-0.762954	-0.762954	-0.762954
43404_1#21	FALSE	FALSE	50	F	21.77	1	UGB	68	AUS	autumn	FALSE	TRUE	TRUE	5	268	29	353	DN909063S	16.33	23237179	0.01	0.18	0.8675	-0.895888	-0.895888	-0.895888	1.98248	0.613544	0.449661	-0.895888	-0.895888	-0.895888	6.84486	-0.895888	-0.895888	1.95736	-0.895888	-0.895888	2.90227	4.5917	-0.895888	-0.895888	-0.895888	-0.895888	1.47508	-0.895888	-0.895888	-0.895888	-0.895888
43404_1#3	NA	FALSE	37	M	32.2	0	NEN	125	AUS	spring	FALSE	FALSE	FALSE	2.87	196	37	337	DN909063S	32.74	19974020	2.49	0.28	0.8945	-0.924103	-0.924103	-0.924103	-0.924103	1.43337	-0.924103	-0.924103	-0.924103	-0.924103	6.78905	-0.924103	3.1576	3.17245	-0.924103	-0.924103	5.46548	2.34076	1.75496	-0.924103	-0.924103	-0.924103	2.92345	-0.924103	-0.924103	-0.924103	-0.924103
43404_1#58	NA	TRUE	80	F	25.63	0	NEN	52	BLA	spring	FALSE	TRUE	FALSE	2.36	421	34	271	DN909064T	19.46	19219847	0.16	0.12	0.7159	-0.867882	-0.867882	-0.867882	-0.867882	-0.867882	-0.867882	-0.867882	2.1457	-0.867882	6.48456	2.22382	2.75245	3.68133	-0.867882	-0.867882	5.99254	4.13956	-0.867882	-0.867882	-0.867882	-0.867882	2.8883	-0.867882	-0.867882	-0.867882	-0.867882
43404_1#119	TRUE	TRUE	45	F	25.67	1	GYN	182	PMC	autumn	TRUE	TRUE	FALSE	0.96	313	40	188	DN909063S	112.13	19400817	0.05	0.16	0.8702	-0.612956	-0.612956	-0.612956	-0.612956	2.39381	-0.612956	-0.612956	-0.612956	-0.612956	7.28698	-0.612956	2.59919	-0.612956	-0.612956	-0.612956	1.67598	4.17798	-0.612956	-0.612956	-0.612956	-0.612956	2.68364	5.4471	-0.612956	-0.612956	-0.612956
43404_1#110	FALSE	FALSE	63	F	30.65	0	GYN	47	AUS	autumn	FALSE	FALSE	FALSE	3.07	257	40	165	DN909063S	44.95	19866929	0.31	0.14	0.8832	-1.21089	1.7504	-1.21089	-1.21089	-1.21089	-1.21089	-1.21089	-1.21089	-1.21089	4.90141	3.01191	1.38368	3.18439	-1.21089	-1.21089	4.01274	3.27201	3.14641	-1.21089	-1.21089	-1.21089	2.4646	1.06318	4.12895	2.45832	-1.21089
43404_1#22	NA	FALSE	82	F	28.18	1	NEN	77	MON	spring	FALSE	FALSE	FALSE	8.3	169	37	255	DN909064T	112.93	17274206	0.18	0.12	0.8693	-0.458015	-0.458015	-0.458015	-0.458015	1.24569	-0.458015	-0.458015	-0.458015	-0.458015	7.43156	-0.458015	-0.458015	-0.458015	-0.458015	-0.458015	6.29422	-0.458015	-0.458015	-0.458015	-0.458015	-0.458015	-0.458015	-0.458015	-0.458015	-0.458015	-0.458015
43404_1#68	NA	FALSE	55	F	32.76	1	GYN	118	MON	summer	FALSE	FALSE	TRUE	4.5	431	33	328	DN909063S	167.95	22189074	0.04	0.1	0.8925	-0.659423	-0.659423	-0.659423	-0.659423	-0.659423	-0.659423	-0.659423	-0.659423	-0.659423	7.18042	-0.659423	-0.659423	-0.659423	-0.659423	-0.659423	-0.659423	6.1086	-0.659423	-0.659423	-0.659423	-0.659423	2.19075	-0.659423	-0.659423	-0.659423	-0.659423
43404_1#8	FALSE	FALSE	65	M	19.1	1	NEN	30	BMO	winter	FALSE	TRUE	FALSE	6.33	87	34	503	DN909064T	48.44	15272084	4.49	0.37	0.9168	-0.75693	-0.75693	-0.75693	-0.75693	4.19522	-0.75693	-0.75693	-0.75693	-0.75693	6.7909	-0.75693	-0.75693	3.34804	-0.75693	-0.75693	3.99305	4.23715	-0.75693	-0.75693	-0.75693	-0.75693	-0.75693	-0.75693	-0.75693	-0.75693	-0.75693
43404_1#37	TRUE	TRUE	74	F	19.96	1	GYN	190	AUS	autumn	FALSE	TRUE	TRUE	1.4	277	32	307	DN909063S	24.22	21214769	0.08	0.17	0.9139	-0.898486	-0.898486	-0.898486	-0.898486	1.0083	-0.898486	1.97784	-0.898486	-0.898486	6.77901	-0.898486	3.22778	-0.898486	-0.898486	-0.898486	4.41428	4.76375	-0.898486	-0.898486	-0.898486	-0.898486	2.46088	-0.898486	-0.898486	-0.898486	-0.898486
43404_1#39	FALSE	FALSE	71	M	19.29	1	UGB	88	BMO	autumn	FALSE	FALSE	FALSE	66	319	35	469	DN909063S	35.05	19092952	0.59	0.15	0.893	-0.824661	-0.824661	-0.824661	-0.824661	0.677303	-0.824661	3.02948	-0.824661	-0.824661	6.70868	2.83829	-0.824661	2.83009	-0.824661	-0.824661	4.77206	3.18949	-0.824661	-0.824661	-0.824661	-0.824661	2.07116	-0.824661	-0.824661	-0.824661	-0.824661
43404_1#54	FALSE	FALSE	57	F	37.03	0	GYN	29	BLA	winter	FALSE	FALSE	FALSE	0.97	318	36	242	DN909064T	17.92	20620049	0.06	0.13	0.875	-0.748362	-0.748362	-0.748362	-0.748362	3.29539	-0.748362	-0.748362	-0.748362	-0.748362	7.38089	-0.748362	-0.748362	2.75642	-0.748362	-0.748362	3.09997	2.47759	-0.748362	-0.748362	-0.748362	-0.748362	2.81167	-0.748362	-0.748362	-0.748362	-0.748362
43404_1#122	NA	FALSE	81	F	25.39	0	UGB	178	BMO	autumn	FALSE	FALSE	FALSE	4.92	354	27	912	DN909063S	42.1	21003212	0.08	0.13	0.8841	1.80667	-1.2264	-1.2264	-1.2264	-1.2264	-1.2264	2.03721	0.441543	-1.2264	5.85294	4.01471	-1.2264	2.81526	-1.2264	-1.2264	4.90841	3.7625	-1.2264	-1.2264	0.686368	1.3209	2.17984	2.2901	3.37459	3.06271	-1.2264
43404_1#20	FALSE	FALSE	64	F	30.08	1	GYN	36	AUS	summer	FALSE	FALSE	FALSE	4	250	37	193	DN909063S	29.44	21455065	0.2	0.19	0.8602	-1.10198	-1.10198	-1.10198	-1.10198	1.99117	-1.10198	-1.10198	0.434063	-1.10198	5.40129	2.03683	-1.10198	1.65996	-1.10198	-1.10198	3.1164	3.05522	-1.10198	6.24976	-1.10198	-1.10198	-1.10198	1.47633	-1.10198	-1.10198	-1.10198
43404_1#104	FALSE	FALSE	57	F	34.05	0	UGB	64	AUS	summer	FALSE	FALSE	FALSE	5.27	229	29	187	DN909063S	86.77	18430296	0.11	0.11	0.884	-0.834133	-0.834133	-0.834133	-0.834133	-0.834133	-0.834133	1.20097	-0.834133	-0.834133	5.75251	3.08803	-0.834133	3.44979	-0.834133	-0.834133	5.77291	3.68382	-0.834133	-0.834133	-0.834133	-0.834133	-0.834133	0.873009	-0.834133	-0.834133	-0.834133
43404_1#4	TRUE	FALSE	42	M	31.19	0	UGB	11	AUS	spring	FALSE	TRUE	FALSE	8.75	225	37	422	DN909064T	124.02	20331012	0.03	0.14	0.8439	-1.54154	-1.54154	-1.54154	-1.54154	3.52808	0.211254	-1.54154	1.68916	-1.54154	5.59284	1.77906	1.00287	2.69864	2.1895	-1.54154	3.8439	3.32707	-1.54154	-1.54154	0.33275	-1.54154	1.6558	1.11698	3.0875	-1.54154	-1.54154
43404_1#51	FALSE	FALSE	52	F	33.49	1	GYN	208	AUS	winter	FALSE	TRUE	TRUE	2.22	352	32	424	DN909063S	12.55	19580542	0.03	0.2	0.906	-0.703122	-0.703122	-0.703122	-0.703122	-0.703122	-0.703122	-0.703122	-0.703122	-0.703122	7.40301	2.57408	-0.703122	2.42428	-0.703122	-0.703122	4.86838	4.211	-0.703122	-0.703122	-0.703122	-0.703122	2.73477	-0.703122	-0.703122	-0.703122	-0.703122
43404_1#78	TRUE	TRUE	56	F	21.72	1	UGB	226	PMC	autumn	FALSE	TRUE	FALSE	6.67	554	31	297	DN909063S	210.04	20017277	0.07	0.15	0.8897	-0.767785	-0.767785	-0.767785	-0.767785	-0.767785	-0.767785	-0.767785	-0.767785	-0.767785	7.1303	-0.767785	-0.767785	3.49575	3.80669	-0.767785	4.99057	3.14225	2.28744	-0.767785	-0.767785	-0.767785	1.54174	-0.767785	-0.767785	-0.767785	-0.767785
43404_1#113	TRUE	FALSE	72	F	24.38	0	GYN	33	BLA	autumn	FALSE	FALSE	FALSE	1.06	153	36	140	DN909063S	111.05	18961596	0.03	0.12	0.7785	-1.73464	1.86091	-1.73464	-1.73464	2.11273	-1.73464	-1.73464	-1.73464	0.558341	4.60057	3.15301	1.41882	2.64482	-1.73464	-1.73464	4.52284	2.7179	2.43968	-1.73464	0.619163	-1.73464	0.807978	1.89393	2.72603	3.44655	-1.73464
43404_1#76	NA	FALSE	59	F	34.61	0	GYN	17	AUS	summer	FALSE	FALSE	FALSE	1.48	189	36	321	DN909063S	97.22	21557698	0.07	0.11	0.8836	-0.662635	-0.662635	-0.662635	-0.662635	4.93918	-0.662635	-0.662635	1.38281	-0.662635	-0.662635	-0.662635	-0.662635	-0.662635	-0.662635	-0.662635	-0.662635	-0.662635	-0.662635	-0.662635	-0.662635	-0.662635	-0.662635	-0.662635	-0.662635	-0.662635	-0.662635
43404_1#32	NA	TRUE	47	F	38.04	0	GYN	54	BLA	autumn	FALSE	FALSE	FALSE	1.43	216	41	222	DN909063S	18.87	19823108	0.91	0.2	0.8405	-1.03864	-1.03864	-1.03864	-1.03864	0.564025	-1.03864	-1.03864	-1.03864	-1.03864	6.57467	3.58862	-1.03864	3.00994	-1.03864	-1.03864	5.79743	3.56882	2.58388	-1.03864	-1.03864	1.8591	-1.03864	1.6884	1.50785	2.69439	-1.03864
43404_1#12	FALSE	FALSE	66	M	19.76	1	UGB	109	MON	summer	FALSE	TRUE	TRUE	6	372	33	193	DN909063S	14.2	18789192	3.8	0.31	0.8947	-1.04024	-1.04024	-1.04024	-1.04024	4.09483	2.01995	-1.04024	-1.04024	-1.04024	6.6105	-1.04024	0.903222	-1.04024	-1.04024	-1.04024	2.94404	3.5606	-1.04024	-1.04024	-1.04024	-1.04024	2.55306	-1.04024	-1.04024	-1.04024	-1.04024
43404_1#108	NA	FALSE	70	M	34.58	0	UGB	57	BLA	autumn	FALSE	TRUE	FALSE	1	167	36	180	DN909063S	190.67	21196297	0.03	0.11	0.8466	-1.38715	-1.38715	-1.38715	-1.38715	-1.38715	-1.38715	-1.38715	-1.38715	-1.38715	5.0324	-1.38715	2.50991	3.11306	-1.38715	-1.38715	4.7195	2.9948	-1.38715	-1.38715	2.35228	-1.38715	2.97347	0.139307	3.06925	1.5128	-1.38715
43404_1#17	FALSE	FALSE	73	M	31.89	0	UGB	24	MON	spring	FALSE	FALSE	FALSE	1.57	191	39	271	DN909063S	38.11	18442689	0.06	0.22	0.8927	2.40292	-0.684598	-0.684598	-0.684598	-0.684598	-0.684598	-0.684598	-0.684598	-0.684598	6.674	3.50504	-0.684598	2.01467	-0.684598	-0.684598	5.02997	2.41573	-0.684598	-0.684598	-0.684598	-0.684598	-0.684598	-0.684598	-0.684598	-0.684598	-0.684598
43404_1#59	FALSE	FALSE	20	M	25.05	1	NEN	56	MON	spring	FALSE	TRUE	TRUE	4.17	236	34	264	DN909064T	27.4	21700312	1.68	0.22	0.8806	-0.698604	-0.698604	-0.698604	-0.698604	3.5901	-0.698604	-0.698604	1.35867	-0.698604	3.21178	-0.698604	-0.698604	-0.698604	-0.698604	0.706604	-0.698604	-0.698604	-0.698604	-0.698604	-0.698604	-0.698604	-0.698604	-0.698604	-0.698604	-0.698604	-0.698604
43404_1#97	NA	FALSE	71	F	22.95	0	NEN	103	MON	winter	FALSE	FALSE	FALSE	2.72	318	43	200	DN909063S	64.81	16069687	0.1	0.14	0.863	-0.931713	-0.931713	-0.931713	-0.931713	-0.931713	-0.931713	2.86765	-0.931713	-0.931713	7.11677	2.4505	1.79916	2.85943	-0.931713	-0.931713	3.99352	3.23917	-0.931713	-0.931713	-0.931713	-0.931713	2.30656	-0.931713	-0.931713	-0.931713	0.605078
43404_1#118	FALSE	FALSE	62	F	23.79	0	GYN	131	AUS	autumn	FALSE	FALSE	FALSE	4.8	294	29	268	DN909063S	58.15	18289868	0.07	0.14	0.893	-0.846849	-0.846849	-0.846849	-0.846849	2.6012	-0.846849	2.91913	-0.846849	-0.846849	6.88692	-0.846849	-0.846849	3.58805	-0.846849	-0.846849	4.60824	2.59376	-0.846849	-0.846849	-0.846849	-0.846849	1.50648	-0.846849	-0.846849	-0.846849	-0.846849
43404_1#92	TRUE	FALSE	43	F	34.78	0	UGB	18	PMC	autumn	FALSE	FALSE	FALSE	2.45	171	38	394	DN909063S	183.55	23394522	0.04	0.11	0.8656	0.441807	-0.987787	-0.987787	-0.987787	2.93996	-0.987787	-0.987787	-0.987787	-0.987787	6.5748	-0.987787	2.55698	2.67777	3.55566	-0.987787	4.77653	3.25385	-0.987787	-0.987787	-0.987787	-0.987787	2.5226	-0.987787	1.7413	2.24903	-0.987787
43404_1#43	FALSE	FALSE	73	M	30.7	1	UGB	42	BLA	autumn	TRUE	TRUE	FALSE	2.44	100	20	225	DN909063S	37.94	18731763	0.17	0.15	0.8219	-0.422014	-0.422014	-0.422014	-0.422014	-0.422014	-0.422014	-0.422014	-0.422014	-0.422014	7.45224	-0.422014	-0.422014	-0.422014	-0.422014	-0.422014	-0.422014	4.11971	-0.422014	-0.422014	-0.422014	-0.422014	-0.422014	-0.422014	-0.422014	-0.422014	-0.422014
43404_1#2	FALSE	FALSE	37	F	21.34	1	UGB	47	PMC	summer	FALSE	TRUE	FALSE	3.8	250	36	211	DN909063S	31.92	21692319	2.36	0.31	0.882	1.44234	-0.855016	-0.855016	-0.855016	3.31216	-0.855016	2.53748	-0.855016	-0.855016	6.76386	3.06104	-0.855016	2.91821	-0.855016	-0.855016	4.79283	2.55318	-0.855016	-0.855016	-0.855016	-0.855016	1.13945	-0.855016	-0.855016	-0.855016	-0.855016
43404_1#29	FALSE	FALSE	66	F	21.55	1	UGB	113	BLA	autumn	FALSE	TRUE	FALSE	1.78	295	38	192	DN909063S	32.59	21611362	2.67	0.22	0.8968	-1.10398	-1.10398	-1.10398	-1.10398	1.63773	-1.10398	-1.10398	-1.10398	-1.10398	6.64629	2.89979	0.810676	2.35286	-1.10398	-1.10398	3.93684	4.94277	2.00784	-1.10398	-1.10398	-1.10398	2.31242	-1.10398	-1.10398	-1.10398	-1.10398
43404_1#65	TRUE	TRUE	58	F	25.76	1	GYN	42	MON	spring	FALSE	TRUE	FALSE	2.62	313	35	339	DN909063S	261.13	21786430	0.45	0.13	0.7506	-1.52903	-1.52903	0.456393	-1.52903	1.54203	-1.52903	-1.52903	-1.52903	-1.52903	5.22271	0.713958	-1.52903	2.12075	2.98442	-1.52903	2.5661	1.59409	-1.52903	5.52079	-1.52903	-1.52903	-1.52903	2.58469	1.84024	3.38506	2.8541
43404_1#103	FALSE	FALSE	27	M	31.75	1	NEN	61	PMC	summer	FALSE	FALSE	FALSE	1.44	295	42	324	DN909063S	49.08	19513402	0.24	0.15	0.9241	-0.584905	-0.584905	-0.584905	-0.584905	3.24904	-0.584905	-0.584905	-0.584905	-0.584905	7.29511	-0.584905	-0.584905	2.89258	-0.584905	-0.584905	5.37277	3.34808	-0.584905	-0.584905	-0.584905	-0.584905	-0.584905	-0.584905	-0.584905	-0.584905	-0.584905
43404_1#16	FALSE	FALSE	55	M	26.35	1	NEN	189	MON	autumn	FALSE	TRUE	FALSE	9.8	241	37	503	DN909063S	32.62	18311002	2.1	0.23	0.8837	-0.601332	-0.601332	-0.601332	-0.601332	3.63951	-0.601332	-0.601332	-0.601332	-0.601332	7.18541	-0.601332	-0.601332	-0.601332	-0.601332	-0.601332	-0.601332	4.51507	-0.601332	-0.601332	-0.601332	-0.601332	-0.601332	-0.601332	-0.601332	-0.601332	-0.601332
43404_1#112	NA	FALSE	55	M	25.44	0	UGB	19	MON	autumn	FALSE	TRUE	FALSE	2.63	231	38	198	DN909063S	268.38	20068399	0.01	0.1	0.9085	-0.711648	-0.711648	-0.711648	-0.711648	-0.711648	-0.711648	-0.711648	-0.711648	-0.711648	6.64007	-0.711648	-0.711648	-0.711648	3.85355	-0.711648	4.28196	3.77537	-0.711648	-0.711648	-0.711648	-0.711648	1.39784	2.08984	-0.711648	-0.711648	-0.711648
43404_1#124	TRUE	TRUE	72	F	31.55	0	NEN	43	BLA	autumn	TRUE	FALSE	FALSE	4.71	397	35	209	DN909063S	142.9	19937263	0.04	0.11	0.9078	-0.584795	-0.584795	-0.584795	-0.584795	-0.584795	-0.584795	-0.584795	-0.584795	-0.584795	7.28122	-0.584795	-0.584795	3.42854	-0.584795	-0.584795	5.41961	4.53781	-0.584795	-0.584795	-0.584795	-0.584795	-0.584795	-0.584795	-0.584795	-0.584795	-0.584795
43404_1#55	FALSE	FALSE	69	M	21.99	1	NEN	57	PMC	winter	FALSE	FALSE	TRUE	1.31	329	34	196	DN909064T	21.07	19833432	0.04	0.1	0.8879	-0.87078	-0.87078	-0.87078	-0.87078	3.75273	-0.87078	-0.87078	-0.87078	-0.87078	6.36619	-0.87078	-0.87078	1.80738	-0.87078	-0.87078	5.0477	4.23497	-0.87078	-0.87078	-0.87078	-0.87078	2.14466	-0.87078	-0.87078	-0.87078	-0.87078
43404_1#50	TRUE	TRUE	51	F	21.36	0	GYN	164	BLA	winter	FALSE	FALSE	FALSE	3.79	559	36	241	DN909063S	38.12	18090847	0.43	0.17	0.8796	-0.973651	-0.973651	-0.973651	-0.973651	1.91845	-0.973651	1.97935	-0.973651	-0.973651	6.76182	-0.973651	-0.973651	2.79294	-0.973651	-0.973651	3.40717	4.82937	-0.973651	-0.973651	-0.973651	-0.973651	4.12526	-0.973651	-0.973651	-0.973651	-0.973651
43404_1#46	NA	FALSE	68	F	28.36	0	GYN	119	BLA	winter	FALSE	FALSE	FALSE	5.11	176	32	193	DN909063S	37.93	25278580	0.06	0.12	0.8645	0.774059	-1.0781	-1.0781	-1.0781	0.904271	-1.0781	-1.0781	1.13143	-1.0781	6.34421	3.82234	-1.0781	2.73307	-1.0781	-1.0781	5.45702	-1.0781	-1.0781	-1.0781	1.31579	-1.0781	2.43532	-1.0781	4.30443	1.95849	-1.0781
43404_1#42	FALSE	FALSE	40	F	20.4	1	NEN	192	MON	autumn	TRUE	TRUE	FALSE	6.83	306	28	598	DN909063S	3.71	18943239	1.95	0.33	0.835	-0.86822	-0.86822	-0.86822	-0.86822	2.36833	-0.86822	-0.86822	3.05937	-0.86822	6.47764	3.29182	-0.86822	1.96236	-0.86822	-0.86822	2.46957	3.13361	-0.86822	-0.86822	-0.86822	-0.86822	3.98829	-0.86822	-0.86822	-0.86822	-0.86822
43404_1#123	FALSE	FALSE	66	F	35.66	1	GYN	32	AUS	winter	FALSE	FALSE	FALSE	4	313	31	183	DN909063S	76.7	20366060	0.1	0.16	0.8685	-0.975091	-0.975091	-0.975091	-0.975091	-0.975091	-0.975091	-0.975091	-0.975091	-0.975091	6.45406	3.56535	-0.975091	2.59363	-0.975091	-0.975091	4.41062	3.88804	-0.975091	-0.975091	-0.975091	-0.975091	2.77459	-0.975091	3.97758	2.22679	0.815617
43404_1#115	NA	TRUE	65	M	21.6	1	NEN	43	BMO	autumn	FALSE	TRUE	FALSE	10	62	24	295	DN909063S	46.3	17636865	0.02	0.14	0.8987	-0.629677	-0.629677	-0.629677	-0.629677	-0.629677	-0.629677	-0.629677	-0.629677	-0.629677	7.16119	1.78242	-0.629677	2.81085	-0.629677	-0.629677	2.78514	-0.629677	-0.629677	-0.629677	-0.629677	-0.629677	-0.629677	-0.629677	-0.629677	-0.629677	-0.629677
43404_1#28	FALSE	FALSE	68	M	38.24	1	UGB	60	BMO	autumn	TRUE	TRUE	TRUE	3.24	310	24	352	DN909063S	31.16	23215354	0.71	0.21	0.7884	0.226203	-1.01447	-1.01447	-1.01447	-1.01447	-1.01447	2.83674	0.887022	-1.01447	6.82489	-1.01447	-1.01447	2.19252	-1.01447	-1.01447	4.54802	3.8049	-1.01447	-1.01447	1.30458	-1.01447	2.80775	-1.01447	-1.01447	0.268815	-1.01447
43404_1#33	FALSE	FALSE	66	F	22.19	1	GYN	44	BLA	autumn	FALSE	TRUE	FALSE	3.67	587	30	300	DN909063S	19.44	9097818	45.82	1.95	0.8972	-0.492651	-0.492651	-0.492651	-0.492651	-0.492651	-0.492651	-0.492651	-0.492651	-0.492651	7.578	-0.492651	-0.492651	-0.492651	-0.492651	-0.492651	-0.492651	-0.492651	-0.492651	-0.492651	-0.492651	-0.492651	-0.492651	-0.492651	-0.492651	-0.492651	-0.492651
43404_1#120	FALSE	FALSE	75	F	31.76	1	GYN	111	MON	autumn	FALSE	FALSE	FALSE	14.8	312	35	218	DN909063S	81.61	21411059	0.12	0.2	0.8942	-0.768611	-0.768611	-0.768611	-0.768611	-0.768611	-0.768611	-0.768611	-0.768611	-0.768611	6.97436	-0.768611	-0.768611	3.18055	-0.768611	-0.768611	4.40149	3.32273	-0.768611	-0.768611	-0.768611	-0.768611	2.63859	-0.768611	-0.768611	-0.768611	-0.768611
43404_1#87	FALSE	FALSE	47	F	28.01	0	GYN	162	MON	autumn	FALSE	FALSE	TRUE	4.85	378	29	468	DN909063S	42	18246866	0.16	0.11	0.8947	-0.738675	-0.738675	-0.738675	-0.738675	3.59975	-0.738675	2.29134	-0.738675	-0.738675	7.22143	1.91529	1.60163	3.33331	-0.738675	-0.738675	5.04074	5.50569	-0.738675	-0.738675	-0.738675	-0.738675	2.8338	-0.738675	-0.738675	-0.738675	-0.738675
43404_1#71	FALSE	FALSE	72	M	32.23	1	NEN	121	PMC	summer	FALSE	FALSE	FALSE	1.83	203	39	208	DN909063S	121.36	21064440	0.45	0.15	0.8585	-0.805836	-0.805836	-0.805836	-0.805836	-0.805836	-0.805836	-0.805836	-0.805836	-0.805836	7.248	2.91684	-0.805836	3.58572	3.8355	-0.805836	4.36528	3.61976	-0.805836	-0.805836	-0.805836	-0.805836	3.55595	-0.805836	-0.805836	-0.805836	-0.805836
43404_1#117	FALSE	FALSE	68	F	29.27	0	GYN	27	MON	autumn	FALSE	FALSE	TRUE	5.33	231	35	243	DN909063S	75.47	25995956	0.05	0.14	0.8747	-0.610861	-0.610861	-0.610861	-0.610861	-0.610861	-0.610861	-0.610861	-0.610861	-0.610861	7.47556	4.43669	-0.610861	2.68827	-0.610861	-0.610861	4.40724	4.75252	-0.610861	-0.610861	-0.610861	-0.610861	3.50966	-0.610861	-0.610861	-0.610861	-0.610861
43404_1#84	FALSE	FALSE	47	M	26.22	0	UGB	59	MON	autumn	FALSE	FALSE	FALSE	2.83	158	33	165	DN909063S	151.49	28045169	0.04	0.11	0.8863	-0.968357	-0.968357	-0.968357	-0.968357	1.10816	-0.968357	-0.968357	-0.968357	-0.968357	6.10362	1.06292	2.58454	2.6662	-0.968357	-0.968357	5.84053	2.9899	1.99736	-0.968357	-0.968357	-0.968357	-0.968357	1.5978	1.78887	-0.968357	-0.968357
43404_1#72	TRUE	TRUE	42	F	19.13	0	UGB	83	AUS	summer	FALSE	TRUE	FALSE	1.67	353	37	3435	DN909063S	204.61	18030955	0.06	0.1	0.8661	-0.869796	-0.869796	-0.869796	-0.869796	3.79057	-0.869796	-0.869796	0.912384	-0.869796	6.6642	-0.869796	-0.869796	3.42919	-0.869796	-0.869796	5.14762	4.29333	4.27571	-0.869796	-0.869796	-0.869796	-0.869796	2.11229	-0.869796	-0.869796	-0.869796
43404_1#24	NA	FALSE	72	M	24.08	1	UGB	108	MON	autumn	FALSE	FALSE	TRUE	3.65	230	38	208	DN909063S	17.55	21235025	0.16	0.1	0.9185	-0.538372	-0.538372	-0.538372	-0.538372	-0.538372	-0.538372	2.36884	-0.538372	-0.538372	7.05315	-0.538372	-0.538372	-0.538372	-0.538372	-0.538372	5.35228	4.66317	-0.538372	-0.538372	-0.538372	-0.538372	-0.538372	-0.538372	-0.538372	-0.538372	-0.538372
43404_1#77	TRUE	TRUE	51	F	21.93	0	GYN	54	MON	summer	FALSE	FALSE	TRUE	3.37	275	36	230	DN909063S	66.37	21627235	0.02	0.12	0.8209	0.214085	-1.24348	-1.24348	-1.24348	-1.24348	-1.24348	-1.24348	0.244244	-1.24348	5.79941	3.40504	-1.24348	2.5774	-1.24348	-1.24348	5.56108	4.00445	-1.24348	-1.24348	-1.24348	1.23604	2.419	1.67855	-1.24348	3.27205	-1.24348
43404_1#1	FALSE	FALSE	70	F	30.73	1	GYN	55	PMC	winter	FALSE	FALSE	FALSE	5.44	227	28	245	DN909063S	110.89	23041438	0.88	0.21	0.8547	-0.664015	-0.664015	-0.664015	-0.664015	-0.664015	-0.664015	-0.664015	1.4787	-0.664015	6.67555	-0.664015	-0.664015	-0.664015	-0.664015	-0.664015	5.46486	6.23278	-0.664015	-0.664015	-0.664015	-0.664015	3.12357	-0.664015	-0.664015	-0.664015	-0.664015
43404_1#105	FALSE	FALSE	72	F	20.53	1	UGB	30	BLA	summer	FALSE	FALSE	FALSE	10.67	257	38	194	DN909063S	47.97	19340588	0.04	0.12	0.9103	-0.789586	-0.789586	-0.789586	-0.789586	1.35296	-0.789586	-0.789586	-0.789586	-0.789586	6.50551	-0.789586	-0.789586	3.63133	-0.789586	-0.789586	4.97344	5.3181	-0.789586	-0.789586	-0.789586	-0.789586	-0.789586	-0.789586	-0.789586	-0.789586	-0.789586
43404_1#62	TRUE	TRUE	68	F	25.31	1	NEN	76	PMC	spring	FALSE	FALSE	FALSE	2.11	400	36	266	DN909063S	68.92	20402591	0.15	0.12	0.9256	-0.725133	-0.725133	-0.725133	-0.725133	1.00292	-0.725133	-0.725133	-0.725133	-0.725133	7.15898	-0.725133	-0.725133	3.09125	4.59717	-0.725133	4.17127	-0.725133	-0.725133	-0.725133	-0.725133	-0.725133	1.32737	3.06289	-0.725133	-0.725133	-0.725133
43404_1#86	NA	FALSE	61	F	19.08	1	NEN	128	PMC	autumn	FALSE	FALSE	TRUE	1.71	140	44	186	DN909063S	79.73	22260487	0.07	0.13	0.8056	0.449869	-1.60091	2.12221	-1.60091	1.18905	0.0519419	-1.60091	0.218655	-1.60091	4.90493	1.89512	-1.60091	1.57929	1.04532	-1.60091	3.30186	-1.60091	1.78894	-1.60091	-1.60091	-1.60091	0.709307	0.190573	1.40774	-1.60091	2.64002
43404_1#35	FALSE	FALSE	73	F	23.47	1	UGB	27	BLA	autumn	FALSE	TRUE	FALSE	1.39	241	24	240	DN909063S	30.2	17226799	9.14	0.64	0.9033	-0.730098	-0.730098	-0.730098	-0.730098	-0.730098	-0.730098	3.02575	-0.730098	-0.730098	6.44953	-0.730098	-0.730098	-0.730098	-0.730098	-0.730098	1.68701	3.8364	-0.730098	-0.730098	-0.730098	-0.730098	1.63624	-0.730098	-0.730098	-0.730098	-0.730098
43404_1#10	NA	FALSE	44	F	22.89	1	GYN	38	PMC	winter	FALSE	FALSE	FALSE	2.64	166	41	185	DN909064T	41.86	22809586	0.02	0.21	0.9745	-0.461983	-0.461983	-0.461983	-0.461983	2.35904	-0.461983	-0.461983	-0.461983	-0.461983	-0.461983	-0.461983	-0.461983	-0.461983	-0.461983	-0.461983	-0.461983	-0.461983	-0.461983	-0.461983	-0.461983	-0.461983	-0.461983	-0.461983	-0.461983	-0.461983	-0.461983
43404_1#121	NA	FALSE	57	M	29.68	1	NEN	84	MON	autumn	TRUE	FALSE	FALSE	4.31	281	35	301	DN909063S	138.75	20325268	0.05	0.12	0.9005	-0.779613	-0.779613	-0.779613	-0.779613	-0.779613	-0.779613	-0.779613	0.884009	-0.779613	7.15848	2.27658	-0.779613	3.88852	-0.779613	-0.779613	5.02201	3.92864	-0.779613	-0.779613	-0.779613	-0.779613	2.2168	1.53473	1.26786	-0.779613	-0.779613
43404_1#89	NA	FALSE	73	F	48.19	1	NEN	134	MON	autumn	FALSE	FALSE	FALSE	2.81	162	37	311	DN909063S	97.35	18886707	0.39	0.12	0.827	0.590036	-1.47386	-1.47386	-1.47386	-1.47386	-1.47386	-1.47386	-1.47386	-1.47386	5.16641	2.08025	-1.47386	1.96462	2.31906	-1.47386	2.8573	3.33936	0.713887	5.52855	-1.47386	-1.47386	1.71897	0.0437024	2.7339	-0.297022	2.38044
43404_1#85	FALSE	FALSE	61	M	21.86	0	UGB	55	AUS	autumn	FALSE	FALSE	FALSE	3.55	133	38	261	DN909063S	52.8	21311797	0.02	0.14	0.924	-0.5744	-0.5744	-0.5744	-0.5744	-0.5744	-0.5744	-0.5744	-0.5744	-0.5744	7.30632	-0.5744	-0.5744	2.28309	-0.5744	-0.5744	3.64369	-0.5744	-0.5744	-0.5744	-0.5744	-0.5744	1.89768	-0.5744	-0.5744	-0.5744	-0.5744
43404_1#67	TRUE	TRUE	63	F	20.55	1	UGB	61	PMC	summer	FALSE	FALSE	FALSE	9.8	244	29	211	DN909063S	131.8	30016087	0.03	0.1	0.9008	-0.817822	-0.817822	-0.817822	-0.817822	-0.817822	-0.817822	1.25564	-0.817822	-0.817822	7.01893	3.0576	-0.817822	2.58634	-0.817822	-0.817822	4.92587	5.44385	-0.817822	-0.817822	0.293578	-0.817822	2.61553	0.333393	-0.817822	-0.817822	2.24677
43404_1#82	NA	FALSE	59	M	23.65	1	NEN	22	PMC	autumn	FALSE	TRUE	TRUE	2.78	168	35	192	DN909063S	110.96	23478501	0.05	0.1	0.8819	-0.750797	-0.750797	-0.750797	-0.750797	-0.750797	-0.750797	-0.750797	-0.750797	-0.750797	7.12329	3.97033	-0.750797	3.05106	-0.750797	-0.750797	4.51576	4.71249	-0.750797	-0.750797	-0.750797	-0.750797	1.76675	-0.750797	4.38761	-0.750797	-0.750797
43404_1#114	NA	FALSE	76	F	27.18	1	UGB	50	BMO	autumn	TRUE	TRUE	FALSE	1.61	130	38	445	DN909063S	51.39	21752352	0.01	0.12	0.8403	2.13548	-0.996798	-0.996798	-0.996798	0.537755	0.578491	-0.996798	-0.996798	-0.996798	6.83791	3.61737	-0.996798	-0.996798	4.52422	-0.996798	-0.996798	3.521	2.76942	-0.996798	-0.996798	0.805283	-0.996798	-0.996798	3.25981	2.56199	-0.996798
[truncated: 2,725 more columns]

## Sheet: hyperparam_tuning_all
feats	target	K	params	mean_test_score	std_test_score	split0_test_score	split1_test_score	split2_test_score	split3_test_score	split4_test_score	split5_test_score	split6_test_score	split7_test_score	split8_test_score	split9_test_score	split10_test_score	split11_test_score	split12_test_score	split13_test_score	split14_test_score	split15_test_score	split16_test_score	split17_test_score	split18_test_score	split19_test_score	split20_test_score	split21_test_score	split22_test_score	split23_test_score	split24_test_score	split25_test_score	split26_test_score	split27_test_score	split28_test_score	split29_test_score	split30_test_score	split31_test_score	split32_test_score	split33_test_score	split34_test_score	split35_test_score	split36_test_score	split37_test_score	split38_test_score	split39_test_score	split40_test_score	split41_test_score	split42_test_score	split43_test_score
^t__|^c__	R_vs_PD	all	{'estimator__n_estimators': 290, 'estimator__min_samples_split': 6, 'estimator__min_samples_leaf': 2, 'estimator__max_features': 1, 'estimator__max_depth': None, 'estimator__criterion': 'entropy', 'estimator__bootstrap': True}	0.746445	0.134505	0.454545	0.883333	0.82	0.32	0.84	0.854545	0.75	0.42	0.76	0.88	0.981818	0.733333	0.84	0.48	0.68	0.781818	0.716667	0.92	0.72	0.9	0.963636	0.65	0.9	0.72	0.7	0.872727	0.683333	0.9	0.86	0.74	0.509091	0.7	0.66	0.88	0.82	0.836364	0.8	0.78	0.76	0.88	0.654545	0.733333	0.94	0.72
^t__	R_vs_PD	all	{'estimator__n_estimators': 320, 'estimator__min_samples_split': 4, 'estimator__min_samples_leaf': 2, 'estimator__max_features': 0.04, 'estimator__max_depth': 30, 'estimator__criterion': 'entropy', 'estimator__bootstrap': True}	0.734703	0.146024	0.763636	0.583333	0.74	0.56	1	0.909091	0.85	0.84	0.56	0.7	0.763636	0.683333	0.92	0.96	0.56	0.6	0.866667	0.62	0.58	0.88	0.763636	0.733333	0.76	0.76	0.68	0.781818	0.866667	0.96	0.7	0.32	0.909091	0.5	0.92	0.56	0.8	0.654545	0.35	1	0.92	0.9	0.472727	0.55	0.86	0.74
^t__|^c__	PFS12	all	{'estimator__n_estimators': 250, 'estimator__min_samples_split': 2, 'estimator__min_samples_leaf': 2, 'estimator__max_features': 0.15, 'estimator__max_depth': 100, 'estimator__criterion': 'entropy', 'estimator__bootstrap': True}	0.713996	0.13333	0.764706	0.764706	0.625	0.7125	0.7375	0.682353	0.823529	0.5875	0.775	0.8125	0.917647	0.647059	0.6125	0.9	0.7125	0.682353	0.764706	0.45	0.7125	0.7875	0.576471	0.558824	0.925	0.8625	0.825	0.682353	0.955882	0.675	0.575	0.75	0.494118	0.602941	0.95	0.625	0.75	0.658824	0.632353	0.9625	0.625	0.675	0.4	0.852941	0.475	0.76875
^t__	PFS12	all	{'estimator__n_estimators': 150, 'estimator__min_samples_split': 8, 'estimator__min_samples_leaf': 2, 'estimator__max_features': 0.25, 'estimator__max_depth': 50, 'estimator__criterion': 'entropy', 'estimator__bootstrap': True}	0.703441	0.124509	0.882353	0.617647	0.8375	0.55	0.825	0.858824	0.720588	0.7	0.775	0.7	0.741176	0.808824	0.7	0.6375	0.975	0.682353	0.676471	0.575	0.8	0.675	0.435294	0.794118	0.6125	0.6	0.5875	0.494118	0.926471	0.8625	0.7	0.5	0.764706	0.852941	0.6625	0.35	0.6625	0.764706	0.661765	0.65	0.6875	0.725	0.8	0.897059	0.45	0.825
^g__	R_vs_PD	all	{'estimator__n_estimators': 430, 'estimator__min_samples_split': 4, 'estimator__min_samples_leaf': 2, 'estimator__max_features': 0.25, 'estimator__max_depth': 4, 'estimator__criterion': 'entropy', 'estimator__bootstrap': True}	0.672918	0.150042	0.709091	0.616667	0.84	0.62	0.62	0.690909	0.583333	0.86	0.68	0.44	0.763636	0.733333	0.76	0.4	0.68	0.690909	0.516667	0.58	0.84	0.82	0.890909	0.6	0.76	0.46	0.6	0.727273	0.633333	0.44	0.76	0.46	0.545455	0.75	0.66	0.82	0.76	0.763636	0.666667	0.9	0.62	0.28	0.272727	0.866667	0.78	0.54
^s__|^c__	R_vs_PD	all	{'estimator__n_estimators': 130, 'estimator__min_samples_split': 20, 'estimator__min_samples_leaf': 20, 'estimator__max_features': 0.15, 'estimator__max_depth': 90, 'estimator__criterion': 'entropy', 'estimator__bootstrap': True}	0.664352	0.138566	0.563636	0.6	0.64	0.7	0.74	0.854545	0.583333	0.72	0.62	0.7	0.581818	0.666667	0.64	0.82	0.54	0.763636	0.633333	0.5	0.66	0.78	0.509091	0.983333	0.46	0.56	0.84	0.909091	0.833333	0.64	0.52	0.32	0.672727	0.566667	0.6	0.62	0.8	0.690909	0.583333	0.68	0.72	0.74	0.818182	0.733333	0.6	0.58
^s__	R_vs_PD	all	{'estimator__n_estimators': 250, 'estimator__min_samples_split': 2, 'estimator__min_samples_leaf': 6, 'estimator__max_features': 0.01, 'estimator__max_depth': 40, 'estimator__criterion': 'entropy', 'estimator__bootstrap': True}	0.661148	0.137628	0.818182	0.883333	0.8	0.44	0.64	0.636364	0.633333	0.78	0.62	0.76	0.654545	0.666667	0.76	0.5	0.64	0.963636	0.5	0.64	0.66	0.46	0.563636	0.533333	0.56	0.66	1	0.745455	0.75	0.52	0.32	0.68	0.781818	0.716667	0.38	0.7	0.82	0.727273	0.733333	0.52	0.68	0.46	0.727273	0.866667	0.7	0.42
^c__	PFS12	all	{'estimator__n_estimators': 60, 'estimator__min_samples_split': 20, 'estimator__min_samples_leaf': 2, 'estimator__max_features': 0.7, 'estimator__max_depth': 70, 'estimator__criterion': 'entropy', 'estimator__bootstrap': True}	0.651875	0.149458	0.788235	0.602941	0.625	0.5625	0.45	0.505882	0.926471	0.575	0.6625	0.5875	0.364706	0.75	0.7375	0.6125	0.4125	0.623529	0.705882	0.775	0.675	0.6875	0.470588	0.588235	0.525	0.6125	0.8375	0.905882	0.676471	0.425	0.8125	0.425	0.658824	0.676471	0.6875	0.6625	0.5	0.541176	0.735294	0.6375	0.75	0.6	0.835294	0.617647	0.7125	0.7125
^g__|^c__	R_vs_PD	all	{'estimator__n_estimators': 300, 'estimator__min_samples_split': 8, 'estimator__min_samples_leaf': 2, 'estimator__max_features': 0.3, 'estimator__max_depth': 70, 'estimator__criterion': 'entropy', 'estimator__bootstrap': True}	0.637336	0.158693	0.563636	0.733333	0.68	0.64	0.68	0.690909	0.833333	0.88	0.54	0.26	0.763636	0.366667	0.88	0.8	0.78	0.890909	0.533333	0.6	0.74	0.46	0.818182	0.7	0.66	0.52	0.84	0.509091	0.866667	0.62	0.86	0.4	0.727273	0.533333	0.84	0.58	0.54	0.672727	0.55	0.82	0.86	0.5	0.545455	0.566667	0.46	0.54
^f__	R_vs_PD	all	{'estimator__n_estimators': 390, 'estimator__min_samples_split': 2, 'estimator__min_samples_leaf': 2, 'estimator__max_features': 0.15, 'estimator__max_depth': 2, 'estimator__criterion': 'entropy', 'estimator__bootstrap': True}	0.580415	0.118945	0.454545	0.65	0.66	0.74	0.52	0.654545	0.616667	0.66	0.36	0.5	0.472727	0.566667	0.64	0.8	0.42	0.745455	0.483333	0.6	0.6	0.54	0.581818	0.7	0.64	0.52	0.64	0.763636	0.516667	0.42	0.7	0.8	0.672727	0.533333	0.58	0.56	0.56	0.654545	0.333333	0.7	0.56	0.58	0.745455	0.5	0.42	0.46
^g__	PFS12	all	{'estimator__n_estimators': 390, 'estimator__min_samples_split': 2, 'estimator__min_samples_leaf': 2, 'estimator__max_features': 0.7, 'estimator__max_depth': 4, 'estimator__criterion': 'gini', 'estimator__bootstrap': True}	0.570471	0.144759	0.447059	0.588235	0.825	0.6375	0.7125	0.470588	0.264706	0.65	0.6375	0.2625	0.529412	0.426471	0.8	0.6625	0.625	0.411765	0.397059	0.6125	0.5625	0.65	0.694118	0.382353	0.65	0.575	0.65	0.305882	0.5	0.6625	0.5	0.875	0.552941	0.485294	0.6	0.525	0.65	0.647059	0.75	0.5375	0.75	0.5125	0.541176	0.426471	0.6	0.675
^s__|^c__	PFS12	all	{'estimator__n_estimators': 490, 'estimator__min_samples_split': 8, 'estimator__min_samples_leaf': 4, 'estimator__max_features': 0.05, 'estimator__max_depth': 80, 'estimator__criterion': 'gini', 'estimator__bootstrap': True}	0.566956	0.12819	0.317647	0.558824	0.75	0.6875	0.7125	0.552941	0.5	0.6125	0.4625	0.4375	0.470588	0.279412	0.575	0.475	0.8	0.588235	0.382353	0.625	0.7625	0.3125	0.352941	0.558824	0.5625	0.725	0.4625	0.541176	0.647059	0.5625	0.4625	0.6875	0.588235	0.382353	0.4125	0.575	0.6	0.623529	0.735294	0.7125	0.225	0.8	0.411765	0.338235	0.475	0.6875
^f__|^c__	R_vs_PD	all	{'estimator__n_estimators': 500, 'estimator__min_samples_split': 20, 'estimator__min_samples_leaf': 2, 'estimator__max_features': 0.1, 'estimator__max_depth': 2, 'estimator__criterion': 'entropy', 'estimator__bootstrap': True}	0.564488	0.142676	0.727273	0.7	0.62	0.44	0.36	0.854545	0.483333	0.5	0.5	0.52	0.509091	0.833333	0.46	0.3	0.64	0.963636	0.316667	0.8	0.7	0.64	0.654545	0.766667	0.56	0.3	0.36	0.581818	0.366667	0.48	0.62	0.44	0.636364	0.566667	0.42	0.9	0.54	0.527273	0.55	0.38	0.54	0.72	0.472727	0.583333	0.62	0.6
^s__	PFS12	all	{'estimator__n_estimators': 430, 'estimator__min_samples_split': 18, 'estimator__min_samples_leaf': 20, 'estimator__max_features': 1, 'estimator__max_depth': None, 'estimator__criterion': 'entropy', 'estimator__bootstrap': True}	0.561316	0.137559	0.352941	0.823529	0.6875	0.4875	0.225	0.670588	0.602941	0.3375	0.775	0.45	0.364706	0.647059	0.325	0.6125	0.2375	0.458824	0.470588	0.4375	0.4875	0.8375	0.623529	0.676471	0.4875	0.5625	0.6	0.705882	0.544118	0.7125	0.675	0.55	0.682353	0.5	0.5375	0.725	0.5375	0.458824	0.602941	0.625	0.5125	0.5	0.6	0.617647	0.75	0.5125
^c__	R_vs_PD	all	{'estimator__n_estimators': 440, 'estimator__min_samples_split': 16, 'estimator__min_samples_leaf': 18, 'estimator__max_features': 0.04, 'estimator__max_depth': 90, 'estimator__criterion': 'gini', 'estimator__bootstrap': True}	0.560555	0.144919	0.618182	0.466667	0.54	0.7	0.76	0.945455	0.633333	0.54	0.62	0.26	0.327273	0.783333	0.72	0.44	0.74	0.418182	0.5	0.7	0.52	0.5	0.490909	0.633333	0.58	0.38	0.32	0.509091	0.566667	0.58	0.64	0.62	0.690909	0.3	0.66	0.6	0.46	0.436364	0.733333	0.64	0.32	0.4	0.909091	0.65	0.84	0.62
^g__|^c__	PFS12	all	{'estimator__n_estimators': 450, 'estimator__min_samples_split': 8, 'estimator__min_samples_leaf': 2, 'estimator__max_features': 0.5, 'estimator__max_depth': 60, 'estimator__criterion': 'gini', 'estimator__bootstrap': True}	0.559471	0.147147	0.552941	0.573529	0.4875	0.7625	0.5	0.447059	0.661765	0.65	0.5125	0.3625	0.588235	0.764706	0.675	0.5875	0.3125	0.552941	0.794118	0.5625	0.2625	0.5375	0.376471	0.588235	0.55	0.225	0.9375	0.576471	0.588235	0.45	0.35	0.6	0.564706	0.558824	0.5	0.4875	0.825	0.282353	0.573529	0.6625	0.675	0.55	0.705882	0.411765	0.7125	0.525
^f__|^c__	PFS12	all	{'estimator__n_estimators': 40, 'estimator__min_samples_split': 8, 'estimator__min_samples_leaf': 20, 'estimator__max_features': 1, 'estimator__max_depth': 90, 'estimator__criterion': 'entropy', 'estimator__bootstrap': True}	0.554618	0.126276	0.576471	0.455882	0.475	0.6625	0.5	0.211765	0.764706	0.5375	0.525	0.575	0.717647	0.691176	0.5125	0.6625	0.4625	0.670588	0.610294	0.4875	0.7625	0.375	0.447059	0.764706	0.625	0.5625	0.6625	0.670588	0.558824	0.5625	0.6875	0.425	0.729412	0.779412	0.4375	0.6	0.475	0.729412	0.661765	0.4	0.525	0.425	0.4	0.544118	0.5875	0.575
^f__	PFS12	all	{'estimator__n_estimators': 60, 'estimator__min_samples_split': 12, 'estimator__min_samples_leaf': 20, 'estimator__max_features': 1, 'estimator__max_depth': 5, 'estimator__criterion': 'entropy', 'estimator__bootstrap': True}	0.527081	0.14022	0.458824	0.632353	0.5875	0.4875	0.5875	0.517647	0.764706	0.4875	0.3	0.525	0.658824	0.426471	0.4375	0.7	0.475	0.623529	0.485294	0.375	0.5125	0.4625	0.341176	0.397059	0.5	0.2875	0.6375	0.564706	0.470588	0.8	0.675	0.4	0.682353	0.5	0.525	0.4	0.65	0.552941	0.705882	0.5875	0.275	0.6125	0.482353	0.323529	0.4	0.2625
[truncated: 56 more columns]

[truncated: 9 more sheets: strain_top22_acetylcoa_pwy, sample_acetylcoa_pwy, strain_importance, strain_top22_metab_pwys, ma_pairwise_traintest_AUCs, metaanalysis_permanova, strain_taxonomy_quality, lit_review, storms_checklist]
